# Supplementary material for: Gene expression in Pseudomonas aeruginosa swarming motility
Source: BMC Genomics. 2010 Oct 20;11:587. doi: 10.1186/1471-2164-11-587 (PMC3091734; doi:10.1186/1471-2164-11-587)
Supplement: Additional file 2 — Differentially expressed genes of tendril tip, swarm center and non-swarming bacterial populations. The complete list of genes differentially regulated in log2 fold-change with a p-value of 0.05 or lower. [file 1471-2164-11-587-S2.XLS]

## Sheet: list of all genes
RMA background corrected/normalized data
							p-value
Probe ID	Swarm center ( C)	Tendril tip (T)	Non-swarming (NS)	fold-change (T vs. NS)	fold-change (C vs. NS)	fold-change (T vs. C)	T vs. NS	C vs. NS	T vs. C
PA0105_coxB_at	7.98617	5.84417	8.76688	-2.9227	-0.780704	-2.142	4.24e-07	0.000442086	1.67e-05
PA0106_coxA_at	8.58778	5.96531	8.61249	-2.64719	-0.0247108	-2.62248	1.05e-07	0.824677	2.01e-07
PA0107_at	8.06262	5.90608	8.07601	-2.16992	-0.0133818	-2.15654	8.3e-06	0.899849	1.94e-05
PA0108_coIII_at	8.88825	6.91295	8.83537	-1.92241	0.0528801	-1.97529	4.59e-07	0.513623	1.87e-06
PA0109_at	8.99663	7.91938	9.72067	-1.8013	-0.724038	-1.07726	2.02e-05	4.72e-05	0.000908086
PA0140_ahpF_at	12.0593	8.61028	7.58397	1.0263	4.47536	-3.44906	8.19e-05	5.87e-10	1.47e-07
PA0198_exbB1_at	6.98363	7.53591	8.88649	-1.35058	-1.90286	0.552281	0.000698069	0.00163477	0.244151
PA0200_i_at	7.47964	7.30801	9.21486	-1.90684	-1.73522	-0.171623	0.00166396	0.000287748	0.71875
PA0250_at	10.3443	7.92587	8.54964	-0.623772	1.79463	-2.4184	0.0648379	3.36e-05	0.000276862
PA0252_at	8.4004	9.15215	7.45363	1.69852	0.946764	0.751756	2.77e-06	1.01e-05	0.000593657
PA0293_at	5.6947	7.49823	5.77914	1.71908	-0.0844479	1.80353	3.49e-06	0.390362	1.73e-06
PA0332_at	9.09585	8.10019	9.6288	-1.52861	-0.532944	-0.995663	1.08e-05	0.000914998	0.000560735
PA0355_pfpI_at	9.87707	9.14702	10.7566	-1.60958	-0.879536	-0.730042	0.000314118	0.00318817	0.0437453
PA0390_metX_at	7.62998	9.17806	7.39916	1.7789	0.230819	1.54808	6.78e-06	0.0544651	6.69e-05
PA0446_at	9.60482	7.77953	9.49213	-1.7126	0.112687	-1.82529	5.63e-05	0.354091	0.000106591
PA0447_gcdH_at	11.3871	9.54344	11.2513	-1.70785	0.135757	-1.84361	1.74e-06	0.373107	3.38e-06
PA0449_at	10.9098	9.30545	9.509	-0.203546	1.40078	-1.60432	0.257328	1.25e-05	0.000131855
PA0459_at	9.76963	8.33226	10.0084	-1.67614	-0.238771	-1.43737	9.68e-07	0.0152588	1.06e-05
PA0471_at	9.73465	8.70585	10.558	-1.8522	-0.823395	-1.02881	0.00021187	0.000163688	0.0098311
PA0472_at	9.40402	8.94864	10.4455	-1.49688	-1.0415	-0.455387	1.58e-07	0.0008229	0.0496616
PA0578_at	9.44903	10.2088	8.54013	1.66869	0.908893	0.759792	1.96e-06	0.000826233	0.00173764
PA0579_rpsU_at	11.867	12.8234	11.3591	1.46427	0.507942	0.956332	5.35e-07	6.08e-05	2.64e-05
PA0654_speD_at	8.71471	10.5565	8.5819	1.97461	0.13281	1.8418	6.13e-07	0.3123	1.72e-05
PA0668_tyrZ_at	8.84415	10.1357	8.61066	1.52501	0.23349	1.29152	1.89e-06	0.10731	6.32e-05
PA0743_at	8.14745	6.87036	8.68852	-1.81815	-0.54107	-1.27708	1.03e-06	0.000102455	2.37e-05
PA0744_at	11.9537	10.1148	11.6195	-1.50471	0.334257	-1.83897	0.00547282	0.0180729	0.00304272
PA0745_at	12.2213	9.50604	11.9391	-2.43308	0.282143	-2.71522	0.00197909	0.0523378	0.00162804
PA0746_at	10.5959	8.34233	10.1876	-1.84526	0.408271	-2.25354	0.00381124	0.0241102	0.00227609
PA0781_at	11.5436	9.85414	9.5821	0.272048	1.96147	-1.68942	0.436884	0.000107592	0.0052479
PA0782_putA_at	9.82225	11.5703	10.7608	0.809512	-0.93857	1.74808	0.0411554	0.117399	0.0268416
PA0783_putP_at	8.27123	9.81523	8.25864	1.55659	0.0125815	1.54401	0.000455064	0.973879	0.0105415
PA0792_prpD_at	11.8523	9.96457	11.0516	-1.08703	0.800737	-1.88777	0.0359234	4.85e-06	0.00389639
PA0793_at	9.56715	8.65992	8.05163	0.608295	1.51552	-0.907228	0.0614393	9.61e-05	0.0275785
PA0810_at	8.85164	7.75585	9.63741	-1.88156	-0.785764	-1.0958	0.000187342	0.000670125	0.00821692
PA0848_at	12.6123	8.39233	7.22595	1.16638	5.38631	-4.21993	0.00122102	1.45e-08	2.36e-06
PA0849_trxB2_at	10.9028	8.00347	7.22453	0.778937	3.67827	-2.89933	0.000517766	2.49e-08	1.08e-06
PA0955_at	8.26879	9.10332	7.53512	1.5682	0.733667	0.834535	6.45e-05	7.54e-06	0.00373379
PA0961_at	9.47233	9.53876	8.0132	1.52556	1.45913	0.0664314	5.76e-06	2.31e-06	0.55509
PA0990_at	7.40904	7.70793	9.13254	-1.42461	-1.7235	0.298897	0.00368736	5.42e-05	0.416987
PA1070_braG_at	7.41101	6.64849	5.82148	0.827005	1.58953	-0.762524	0.000109548	0.000389701	0.0253078
PA1111_at	7.46276	6.63215	8.57481	-1.94267	-1.11205	-0.830617	7.27e-06	0.00107334	0.00536731
PA1130_at	6.62131	5.63308	7.1573	-1.52422	-0.535991	-0.988233	1.07e-05	0.000101967	0.000283209
PA1131_at	8.62889	7.56373	9.1961	-1.63238	-0.567215	-1.06516	5.2e-05	2.19e-05	0.00107011
PA1148_toxA_at	10.3403	9.44669	10.955	-1.50829	-0.614707	-0.89358	0.0204215	0.0306411	0.16002
PA1168_at	10.7964	8.28428	8.95973	-0.675453	1.83663	-2.51208	0.000395363	5.68e-05	1.08e-05
PA1175_napD_at	9.32995	7.49643	9.68341	-2.18699	-0.353457	-1.83353	1.55e-06	0.0251137	3.87e-05
PA1177_napE_at	6.89648	5.40861	7.70319	-2.29458	-0.806716	-1.48786	1.31e-05	0.00810674	9.59e-06
PA1190_at	7.76808	6.07333	9.7955	-3.72217	-2.02742	-1.69475	1.38e-08	0.00239947	0.00739156
PA1192_at	8.74485	9.50525	7.9634	1.54185	0.781451	0.760399	2.37e-05	3.51e-05	0.0025048
PA1242_at	8.46038	7.2904	9.44339	-2.15299	-0.983007	-1.16998	9.08e-06	0.010124	0.00671623
PA1243_at	8.21217	7.06693	9.31162	-2.24468	-1.09945	-1.14524	6.44e-06	0.00210187	0.00397251
PA1245_at	13.1217	11.3821	13.8936	-2.51149	-0.771856	-1.73963	0.00052379	0.0024406	0.00715826
PA1246_aprD_at	10.7017	8.74107	11.7095	-2.96838	-1.00775	-1.96063	0.000438323	0.00261311	0.00840943
PA1247_aprE_at	11.2108	10.344	11.9334	-1.58933	-0.722604	-0.866724	4.69e-06	0.00671512	0.00670021
PA1250_aprI_at	10.1467	8.60389	10.477	-1.87312	-0.330309	-1.54281	0.00480652	0.137045	0.0207162
PA1300_at	9.96948	8.87974	10.7404	-1.86069	-0.770954	-1.08974	1.89e-05	9.03e-05	0.00122394
PA1337_ansB_at	10.8614	9.53778	9.19019	0.347588	1.67117	-1.32358	0.00652809	0.000160904	0.00105052
PA1338_ggt_at	7.8657	7.16709	6.2473	0.919783	1.6184	-0.698616	0.00019686	0.000437588	0.0408442
PA1344_at	9.58432	8.19879	9.88144	-1.68265	-0.297123	-1.38553	0.000246839	0.0137075	0.00140791
PA1349_at	8.53826	7.35204	9.45443	-2.10239	-0.916171	-1.18622	1.34e-06	4.41e-05	0.000133048
PA1350_at	7.99761	6.84036	8.59423	-1.75387	-0.596618	-1.15726	8.41e-07	1.9e-05	3e-05
PA1404_at	10.8754	9.71403	11.8034	-2.08932	-0.927902	-1.16142	0.000121395	0.011181	0.0191233
PA1408_at	8.58194	7.54133	9.32099	-1.77966	-0.739052	-1.04061	5.6e-06	0.014209	0.00342717
PA1414_at	10.9628	9.84657	11.5034	-1.65685	-0.540648	-1.1162	0.000100628	0.00251715	0.00181586
PA1552_at	8.25836	9.22652	7.35781	1.86871	0.900545	0.968167	7.55e-06	0.0043633	0.00377868
PA1553_at	10.0032	11.3938	9.27154	2.1223	0.731691	1.3906	2.43e-07	0.0225237	0.00153591
PA1554_at	10.1382	11.145	9.44496	1.70002	0.693227	1.00679	1.03e-07	0.000297665	7.38e-05
PA1597_at	7.79425	7.23111	8.80546	-1.57435	-1.01121	-0.56314	2.18e-05	0.00022549	0.0202756
PA1708_popB_at	9.1951	8.41262	9.95629	-1.54367	-0.761191	-0.782483	0.00186568	0.0241523	0.105065
PA1728_at	8.71061	7.13389	9.66263	-2.52875	-0.952027	-1.57672	1.91e-07	4.84e-05	1.69e-05
PA1730_at	8.9777	8.07284	10.2723	-2.19941	-1.29456	-0.904857	1.48e-07	0.000183097	0.0018791
PA1731_at	8.86899	7.89184	10.2479	-2.35602	-1.37887	-0.977148	2.11e-07	0.000268337	0.0023897
PA1732_at	9.20161	7.64772	10.4668	-2.81913	-1.26524	-1.55389	2.57e-07	5.62e-05	4.38e-05
PA1733_at	9.13518	7.72757	10.0781	-2.35055	-0.94294	-1.40761	5.52e-07	0.000112842	9.54e-05
PA1746_at	7.72211	6.94278	8.82609	-1.88331	-1.10398	-0.77933	0.000128334	0.0580536	0.196289
PA1757_thrH_at	8.16754	9.85061	8.0288	1.8218	0.138733	1.68307	1.2e-05	0.138024	4.83e-05
PA1784_at	10.1166	8.88766	11.0731	-2.18548	-0.956588	-1.22889	1.28e-06	0.0010865	0.000910143
PA1871_lasA_at	11.5606	9.15634	12.3967	-3.24039	-0.836113	-2.40428	1.67e-06	1.07e-05	2.61e-05
PA1874_at	10.8445	8.49625	10.0684	-1.57218	0.776043	-2.34823	0.0174519	0.0300526	0.00637559
PA1875_at	8.78139	6.97981	7.93579	-0.95598	0.8456	-1.80158	0.0113224	0.0340818	0.00475695
PA1876_at	8.59205	6.85829	7.72067	-0.86238	0.871384	-1.73376	0.0185878	0.0228296	0.00495378
PA1888_at	6.76205	6.14387	7.81309	-1.66923	-1.05104	-0.618185	1.09e-05	5.25e-06	0.00512754
PA1894_at	8.59106	7.03751	6.39003	0.647481	2.20104	-1.55356	0.0172874	0.00617762	0.0388979
PA1895_at	8.74507	7.60836	7.0241	0.584258	1.72097	-1.13671	0.00123278	0.0130788	0.0706
PA1897_at	8.86362	7.62658	7.01558	0.611003	1.84804	-1.23704	0.00143254	0.0145585	0.0744474
PA1912_at	9.39196	8.64415	10.4314	-1.78726	-1.03945	-0.747811	3.68e-05	0.0051638	0.0551108
PA1914_at	11.0683	8.99389	10.2346	-1.24069	0.833689	-2.07438	6.47e-05	0.0664716	0.00185738
PA1921_at	7.77188	6.74924	8.71032	-1.96108	-0.938432	-1.02265	6.42e-05	0.0286876	0.0340443
PA1930_at	8.32033	7.0924	9.88081	-2.78841	-1.56048	-1.22793	7.83e-07	1.23e-05	0.000725546
PA1931_at	8.62042	7.8025	10.0192	-2.21673	-1.3988	-0.817927	3.43e-06	0.00196337	0.0332302
PA1932_at	8.55392	7.58126	9.47057	-1.88931	-0.916649	-0.972664	3.02e-05	0.00838371	0.0101454
PA1933_at	8.36334	7.2754	9.18282	-1.90742	-0.819481	-1.08794	3.57e-06	0.00554512	0.0029269
PA1985_pqqA_at	9.45308	8.49112	10.6887	-2.19756	-1.23561	-0.961958	1.11e-05	0.00120024	0.0153613
PA1986_pqqB_at	9.01426	8.18993	10.0736	-1.88372	-1.05938	-0.824334	3.87e-06	5.32e-05	0.0018596
PA1987_pqqC_at	8.79469	7.85238	9.59814	-1.74576	-0.803452	-0.942308	1.26e-05	0.000252645	0.00111867
PA1988_pqqD_at	9.36413	7.77696	9.99858	-2.22162	-0.634445	-1.58718	1.19e-05	0.00161501	0.00014575
PA1989_pqqE_at	8.55916	7.48918	9.09929	-1.6101	-0.540123	-1.06998	0.000200603	0.0090351	0.00401214
PA2001_atoB_at	9.57765	8.3435	9.92548	-1.58197	-0.347833	-1.23414	0.0153295	0.305511	0.0802391
PA2024_at	6.82833	5.50564	7.62075	-2.11511	-0.792421	-1.32269	6.12e-08	5.37e-05	4.76e-06
PA2030_at	8.17275	7.13319	8.64317	-1.50998	-0.470418	-1.03956	1.53e-06	0.00327903	0.00019076
PA2033_at	10.9238	8.79398	11.348	-2.554	-0.424175	-2.12982	0.00297701	0.0128469	0.0102361
PA2034_at	9.96144	7.57662	10.385	-2.80834	-0.423513	-2.38482	0.00295532	0.0115602	0.00914841
PA2062_at	9.42242	8.99641	10.7114	-1.71499	-1.28898	-0.426007	3.05e-06	4.96e-05	0.00883396
PA2068_at	9.16924	7.38314	8.78599	-1.40284	0.383253	-1.7861	0.0631355	0.00592951	0.0318426
PA2083_at	8.25239	8.40255	9.88297	-1.48041	-1.63058	0.150162	4.62e-05	9.75e-05	0.510774
PA2088_at	7.34967	6.38801	7.93913	-1.55111	-0.589457	-0.961657	0.000303734	0.013092	0.00859203
PA2095_at	6.38006	5.39744	8.32225	-2.92481	-1.94219	-0.982621	1.2e-06	1.2e-05	0.00532373
PA2134_at	11.2802	9.86375	13.205	-3.34123	-1.92478	-1.41645	9.57e-06	1.88e-05	0.00487606
PA2135_at	7.44813	6.69641	8.51114	-1.81473	-1.06301	-0.751725	2.92e-07	0.00188406	0.0109675
PA2136_at	5.79939	5.6181	7.46845	-1.85035	-1.66906	-0.181298	4.91e-07	2.27e-06	0.208871
PA2139_r_at	7.19325	6.43394	9.8797	-3.44576	-2.68646	-0.759302	1.54e-07	7.81e-07	0.000454166
PA2140_at	6.12972	5.53385	8.1817	-2.64785	-2.05198	-0.59587	4.95e-08	7.88e-06	0.0100604
PA2141_at	6.52004	5.88348	8.81014	-2.92666	-2.2901	-0.636558	3.1e-07	2.75e-06	0.000423509
PA2142_at	7.86892	6.63967	10.4892	-3.84955	-2.6203	-1.22925	4.74e-08	8.21e-06	0.00085945
PA2143_at	10.7713	9.52236	12.4924	-2.97003	-1.7211	-1.24893	1.42e-05	0.00099524	0.0182206
PA2144_glgP_at	9.081	7.79613	10.7877	-2.99158	-1.70671	-1.28487	5.45e-06	0.000255203	0.0051968
PA2145_at	8.05867	8.0056	9.69958	-1.69398	-1.64091	-0.0530752	5.68e-06	4.06e-05	0.724115
PA2146_i_at	13.0358	10.1292	14.1734	-4.04425	-1.13765	-2.90659	6.17e-05	0.00725506	0.00844817
PA2147_katE_at	8.57066	7.2979	10.5019	-3.20399	-1.93123	-1.27276	6.64e-06	0.000224058	0.00920689
PA2148_at	9.03254	7.94379	11.1979	-3.25409	-2.16533	-1.08875	2.73e-06	0.000225682	0.0260263
PA2149_at	9.04509	7.63713	10.7862	-3.14909	-1.74113	-1.40796	2.99e-06	0.00039518	0.00435855
PA2150_at	6.59642	6.14743	7.90491	-1.75748	-1.30849	-0.448994	8.32e-06	2.72e-05	0.0198782
PA2151_at	9.73789	8.04822	11.3857	-3.3375	-1.64784	-1.68966	1.47e-05	0.000226861	0.00280366
PA2152_at	10.2894	8.36086	11.7161	-3.35524	-1.42668	-1.92856	1.01e-06	0.000520267	0.000112665
PA2153_glgB_at	11.0394	8.82657	12.4189	-3.59233	-1.3795	-2.21283	7.52e-06	0.00292225	0.00136094
PA2155_at	7.20794	6.4294	8.35468	-1.92528	-1.14674	-0.778538	9.32e-06	0.000412396	0.0058504
PA2156_at	7.30579	5.68335	9.01824	-3.3349	-1.71246	-1.62244	4.54e-07	0.000811819	0.00159623
PA2157_at	7.90849	7.1156	9.22891	-2.11331	-1.32042	-0.792888	9.85e-08	0.00040676	0.00984468
PA2158_at	9.85478	7.16059	11.5728	-4.41223	-1.71804	-2.69419	4.94e-07	0.000254308	8.51e-05
PA2159_at	9.63647	6.89816	11.051	-4.15283	-1.41451	-2.73831	3.02e-06	0.00202735	0.000209423
PA2160_at	10.4461	8.61602	11.9113	-3.29532	-1.46519	-1.83012	1.94e-05	0.0107711	0.0109379
PA2161_at	10.3938	7.79467	12.2613	-4.46662	-1.86749	-2.59913	5.62e-05	0.00271546	0.0059947
PA2162_at	9.91292	7.91955	11.1849	-3.26539	-1.27202	-1.99337	2.91e-05	0.00385993	0.0035709
PA2163_at	9.91187	7.79385	11.0042	-3.21031	-1.0923	-2.11802	7.25e-05	0.00363774	0.00204556
PA2164_at	9.87999	8.05893	10.8224	-2.76345	-0.942388	-1.82106	2.73e-05	0.00247089	0.000763748
PA2165_at	9.98514	8.40889	11.3483	-2.93937	-1.36312	-1.57625	1.7e-06	0.000579841	0.00021018
PA2167_at	7.15012	6.46196	8.61578	-2.15381	-1.46566	-0.688152	1.33e-06	0.000460246	0.0198168
PA2169_at	10.226	8.44881	11.8302	-3.38136	-1.60413	-1.77723	1.11e-06	1.54e-05	0.000177904
PA2171_at	8.98609	7.48898	10.7464	-3.25738	-1.76027	-1.49711	1.78e-07	1.31e-05	0.000103107
PA2172_at	8.29639	6.55213	10.0649	-3.51282	-1.76856	-1.74426	1.61e-06	0.0001538	0.00120294
PA2173_at	9.75116	7.80094	11.4553	-3.65433	-1.70411	-1.95021	1.23e-05	0.000354109	0.00284298
PA2175_at	8.34801	7.28656	9.47163	-2.18507	-1.12362	-1.06145	1.07e-05	0.00284522	0.00881396
PA2176_at	9.13035	7.77137	10.6156	-2.84428	-1.4853	-1.35898	5.8e-07	0.000696542	0.00236892
PA2177_at	8.93229	8.07068	9.90757	-1.8369	-0.975284	-0.861611	1.98e-05	0.00252374	0.0130907
PA2178_at	7.54819	6.9695	9.68152	-2.71202	-2.13333	-0.578686	2.13e-06	7.96e-06	0.0550233
PA2179_at	8.27007	6.52627	9.8681	-3.34183	-1.59803	-1.7438	5.08e-06	0.00156693	0.0030807
PA2180_at	9.43092	7.64279	11.2048	-3.56198	-1.77385	-1.78813	2.08e-06	0.000138224	0.000697538
PA2181_at	6.59311	6.29886	8.11781	-1.81895	-1.5247	-0.294255	1.03e-07	5.53e-05	0.140473
PA2189_at	7.2345	6.70528	9.35044	-2.64516	-2.11594	-0.529218	6.44e-06	1.38e-05	0.0400148
PA2244_at	7.42086	6.53482	8.52164	-1.98682	-1.10078	-0.88604	8.42e-05	0.00843102	0.0225176
PA2249_bkdB_at	10.0715	8.52319	9.54054	-1.01735	0.53092	-1.54827	0.0892189	0.0208729	0.0278234
PA2255_pvcB_at	8.05151	6.37923	6.92545	-0.546215	1.12607	-1.67228	0.085385	0.0583515	0.0242497
PA2259_ptxS_at	8.58408	7.28822	9.26654	-1.97831	-0.682453	-1.29586	3.67e-08	0.0110939	0.000547999
PA2260_at	8.65628	6.88118	9.39968	-2.51851	-0.743408	-1.7751	3.55e-09	0.0234438	0.000376836
PA2290_gcd_at	10.2305	8.67544	10.3907	-1.71523	-0.160197	-1.55503	0.00499219	0.18197	0.00999418
PA2300_chiC_at	10.8094	8.96746	11.5046	-2.5371	-0.695174	-1.84193	0.000580008	0.00287752	0.00584177
PA2312_at	8.34904	8.03715	9.7074	-1.67025	-1.35836	-0.311893	1.4e-06	5.76e-05	0.132586
PA2322_at	9.91466	8.55563	7.93257	0.623067	1.9821	-1.35903	0.114955	0.000324705	0.0232996
PA2375_i_at	9.35582	7.86116	9.90881	-2.04765	-0.55299	-1.49466	4.85e-06	0.00199779	0.000130247
PA2377_at	11.4614	10.4469	12.8105	-2.36361	-1.34903	-1.01458	3.12e-06	0.00191325	0.0172731
PA2381_at	10.4082	9.87393	11.4385	-1.56458	-1.03031	-0.534268	0.00115642	0.00456207	0.211611
PA2406_at	9.40369	7.48748	8.87841	-1.39093	0.525274	-1.91621	0.00927594	0.00848794	0.00320007
PA2411_at	10.8051	9.03472	10.7433	-1.70853	0.0618933	-1.77043	0.0162829	0.577403	0.0174338
PA2412_at	12.3174	10.795	12.375	-1.58003	-0.0575772	-1.52246	0.00519151	0.748619	0.0113705
PA2413_at	11.9511	10.4526	12.4835	-2.03085	-0.53235	-1.4985	0.0254816	0.0850339	0.0979316
PA2414_at	10.3892	8.42194	11.6468	-3.22489	-1.25759	-1.9673	3.13e-08	4.63e-05	9.09e-06
PA2415_at	9.89654	8.13521	11.5596	-3.42439	-1.66306	-1.76133	2.18e-07	3.57e-06	5.96e-05
PA2416_treA_at	9.50793	8.2369	11.1389	-2.90202	-1.63099	-1.27103	1.73e-07	0.000306807	0.00225949
PA2423_at	10.5873	9.60253	11.2653	-1.66274	-0.677978	-0.98476	3.39e-07	0.000658621	0.000264422
PA2424_at	11.4482	9.54533	11.8379	-2.29259	-0.389697	-1.90289	0.013923	0.042457	0.0382646
PA2425_at	10.9345	9.99778	11.7807	-1.78294	-0.846222	-0.936717	0.00210596	0.00132988	0.0601324
PA2427_at	10.5427	9.34431	11.427	-2.08265	-0.884302	-1.19835	6.38e-07	0.00204147	0.00111837
PA2433_at	12.6483	11.4291	13.5197	-2.09063	-0.871425	-1.2192	2.78e-05	0.00600978	0.00375658
PA2443_sdaA_at	9.00191	7.45481	9.34914	-1.89433	-0.347231	-1.5471	0.00224888	0.362953	0.0262259
PA2445_gcvP2_at	9.22457	8.84503	10.6745	-1.82949	-1.44996	-0.379537	0.000681712	0.0985763	0.662044
PA2446_gcvH2_at	9.61019	9.44711	11.2552	-1.80813	-1.64505	-0.16308	0.000486781	0.052964	0.837447
PA2452_at	10.4499	8.92095	10.736	-1.81506	-0.286119	-1.52895	0.0417076	0.273238	0.0936355
PA2485_at	10.6274	10.2471	11.7808	-1.53371	-1.1534	-0.380306	0.00193698	0.000389044	0.271456
PA2486_at	9.98688	9.21839	10.7905	-1.57208	-0.803585	-0.768492	0.00254176	0.00171139	0.0561117
PA2504_at	8.04874	7.43325	9.07887	-1.64562	-1.03012	-0.615495	1.89e-07	7.49e-06	0.000281374
PA2566_at	7.29537	6.83852	8.64133	-1.8028	-1.34596	-0.456842	1.24e-05	0.000131395	0.0937375
PA2570_pa1L_at	9.1555	6.69006	11.1828	-4.49278	-2.02733	-2.46544	7.36e-08	7.37e-05	8.09e-05
PA2606_at	9.58268	8.06602	9.48481	-1.41878	0.0978726	-1.51666	0.0187503	0.535982	0.0196914
PA2619_infA_at	9.699	10.8335	9.05531	1.77814	0.643688	1.13445	6.77e-05	4.68e-05	0.00153447
PA2708_at	7.85808	7.22276	8.90734	-1.68459	-1.04926	-0.635325	0.000175317	0.00100976	0.056934
PA2717_cpo_at	8.57624	6.98916	9.38868	-2.39952	-0.812438	-1.58708	1.33e-06	0.000222334	1.3e-05
PA2746_at	8.74518	6.54609	10.1821	-3.63601	-1.43692	-2.19909	1.55e-08	6.6e-05	1.81e-05
PA2773_at	7.37225	6.94043	8.89158	-1.95114	-1.51932	-0.431819	3.56e-07	6.15e-05	0.0645114
PA2780_at	9.34742	7.32769	8.5876	-1.25991	0.759821	-2.01973	2.7e-05	0.01676	0.000189975
PA2786_at	8.03818	7.73733	9.68085	-1.94352	-1.64267	-0.300849	1.17e-06	4.18e-06	0.0739725
PA2788_at	9.50382	7.61395	9.93983	-2.32588	-0.436004	-1.88987	7.77e-05	0.0488609	0.000989887
PA2815_at	10.2261	8.59878	10.7808	-2.18199	-0.554637	-1.62735	0.000209614	0.0150774	0.00113605
PA2843_at	10.6171	9.57223	8.99483	0.577402	1.62231	-1.04491	0.000370662	1.14e-06	5.26e-05
PA2851_efp_at	10.7919	12.0335	10.2757	1.75775	0.51619	1.24156	8.14e-06	0.000144362	0.000160287
PA2868_i_at	9.99769	6.62376	7.23106	-0.607305	2.76663	-3.37393	0.00256558	1.77e-07	2.91e-07
PA2895_at	7.6151	6.47239	8.33952	-1.86713	-0.724414	-1.14272	1.45e-06	0.012598	0.00261282
PA2896_at	8.90656	7.89963	9.72767	-1.82804	-0.821114	-1.00693	1.53e-05	0.00548725	0.00410612
PA2915_at	8.82795	7.81011	9.77679	-1.96668	-0.948848	-1.01784	2.5e-07	4.47e-05	5.46e-05
PA2927_at	7.86835	7.08976	8.71467	-1.6249	-0.846316	-0.778586	1.32e-05	2.82e-05	0.00105647
PA2937_at	6.90804	6.39089	8.52428	-2.13339	-1.61624	-0.517151	7.08e-06	3.53e-06	0.036715
PA2943_at	9.16799	7.49417	8.66487	-1.1707	0.503117	-1.67382	0.0179509	0.0637457	0.00657915
PA2971_at	10.5948	11.4334	9.91262	1.52078	0.682156	0.838629	7.98e-07	3.75e-05	8.89e-05
PA3023_at	8.0141	6.74934	8.96819	-2.21885	-0.954094	-1.26476	7.56e-05	0.00419522	0.0064266
PA3041_at	11.9347	10.9106	12.4283	-1.51776	-0.493612	-1.02415	0.000158152	0.0807719	0.0133155
PA3049_rmf_at	13.3862	11.7554	13.9949	-2.23952	-0.608735	-1.63079	4.12e-06	0.00089062	0.000124313
PA3123_at	10.0167	8.36656	10.3419	-1.97533	-0.325197	-1.65014	2.03e-07	0.00091292	1.69e-06
PA3182_at	11.4041	9.542	9.95279	-0.410787	1.45135	-1.86213	0.227011	0.000561764	0.00272489
PA3187_at	10.2922	9.12249	7.66385	1.45863	2.62837	-1.16973	1.11e-05	0.000246202	0.0214284
PA3188_at	9.38535	8.30246	6.30893	1.99353	3.07641	-1.08288	7.54e-07	8.12e-05	0.0243536
PA3189_at	7.97617	6.57274	5.46331	1.10943	2.51286	-1.40343	0.000549642	0.000726178	0.0210776
PA3231_at	8.12523	6.24562	9.87454	-3.62892	-1.74931	-1.8796	1.49e-06	0.000208899	0.000754884
PA3235_at	7.71137	6.80364	8.30626	-1.50261	-0.594885	-0.907728	4.34e-05	0.000307571	0.00196082
PA3237_at	10.6429	5.29455	5.23623	0.0583209	5.40668	-5.34836	0.729516	1.12e-07	5.23e-07
PA3263_at	8.53844	9.32915	7.60589	1.72326	0.93255	0.790712	1.03e-06	5.28e-06	0.000257598
PA3273_at	7.99528	6.60368	10.1037	-3.5	-2.10841	-1.39159	2.6e-09	0.000466687	0.00570699
PA3274_at	9.67363	8.37616	11.4652	-3.08904	-1.79157	-1.29747	8.44e-05	0.000379986	0.0272763
PA3287_at	11.2944	6.46531	6.58473	-0.119424	4.70969	-4.82912	0.634636	3.39e-07	4.26e-06
PA3318_at	10.0031	8.35164	10.1171	-1.76543	-0.113966	-1.65147	6.49e-08	0.112911	5.26e-07
PA3346_at	8.6422	7.37881	8.92568	-1.54687	-0.283479	-1.26339	5.13e-07	0.00341252	5.69e-06
PA3347_at	10.0468	9.17849	10.6959	-1.5174	-0.649126	-0.868272	0.000189051	0.000248614	0.00497327
PA3405_hasE_at	8.38375	6.80295	8.36821	-1.56526	0.0155442	-1.58081	0.00572607	0.916624	0.0090086
PA3406_hasD_at	9.28259	7.81524	9.19835	-1.38311	0.08424	-1.46735	0.00123045	0.496244	0.00185603
PA3407_hasAp_at	11.8864	9.22318	12.1254	-2.9022	-0.239003	-2.66319	0.000280257	0.160391	0.000914292
PA3416_at	7.27957	6.50306	8.41284	-1.90978	-1.13327	-0.776511	1.54e-06	6.98e-05	0.00275086
PA3417_at	7.77231	7.08014	8.72366	-1.64353	-0.95136	-0.692168	2.26e-07	0.00011054	0.000894424
PA3418_ldh_at	9.57805	7.52895	10.5852	-3.05623	-1.00712	-2.0491	1.53e-07	1.57e-06	4e-06
PA3451_at	6.57303	5.51818	7.55971	-2.04154	-0.986685	-1.05485	2.67e-05	0.000268101	0.00263156
PA3459_at	11.3292	9.85615	12.1588	-2.30262	-0.829583	-1.47304	6.51e-06	0.00419389	0.000929624
PA3460_at	11.1712	8.68452	11.9357	-3.25117	-0.764535	-2.48664	0.000845859	0.00982251	0.00480528
PA3461_at	9.65466	7.88861	10.5939	-2.70524	-0.939189	-1.76605	1.34e-05	0.00236254	0.000265035
PA3478_rhlB_at	12.5209	11.1022	13.4367	-2.33449	-0.915808	-1.41869	1.78e-06	0.000112129	0.000121039
PA3479_rhlA_at	13.0691	11.6039	13.6381	-2.03424	-0.569047	-1.46519	1.21e-07	0.00248731	2.74e-05
PA3519_at	8.17537	4.72955	4.56753	0.162026	3.60784	-3.44582	0.17604	8.07e-07	1.19e-06
PA3520_at	12.7943	11.0088	12.5708	-1.56201	0.223488	-1.7855	1.73e-06	0.0058785	1.82e-06
PA3523_at	10.4697	6.5842	6.24869	0.335514	4.22097	-3.88545	0.0171324	3.8e-08	1.55e-07
PA3531_bfrB_at	7.27522	9.48877	6.74979	2.73897	0.525432	2.21354	1.95e-06	0.000164765	1.49e-05
PA3569_mmsB_at	9.80621	6.20184	8.63273	-2.43089	1.17348	-3.60437	3.59e-05	0.00955957	8.46e-05
PA3570_mmsA_at	11.0425	8.39078	10.4549	-2.0641	0.587676	-2.65177	2.16e-06	0.0374171	3.99e-05
PA3572_at	8.56053	7.90996	9.89714	-1.98718	-1.33661	-0.650573	3.98e-05	1.69e-05	0.0363213
PA3600_at	12.8818	10.8109	11.5569	-0.745976	1.32492	-2.07089	0.301509	7.23e-05	0.0234114
PA3655_tsf_at	10.7276	12.233	10.56	1.67302	0.167593	1.50543	3.3e-06	0.169269	1.92e-05
PA3690_at	8.92629	7.30405	8.23194	-0.927886	0.694354	-1.62224	0.000339577	0.000413567	4.36e-05
PA3734_at	7.75872	7.44508	9.0151	-1.57002	-1.25638	-0.313642	1.29e-05	1.54e-06	0.0857523
PA3741_at	6.71658	7.77923	6.13732	1.6419	0.579256	1.06265	5.21e-05	0.000405304	0.000895102
PA3742_rplS_at	9.97457	11.2157	9.46405	1.75164	0.51052	1.24112	3.74e-07	0.00112719	4.09e-05
PA3743_trmD_at	10.3725	11.6282	9.85546	1.77272	0.516988	1.25573	7.37e-08	0.00337125	4.73e-05
PA3744_rimM_at	11.0467	11.9131	10.4636	1.44953	0.583063	0.866464	1.93e-06	0.00523192	0.000972987
PA3745_rpsP_at	11.4692	12.3182	10.8126	1.50562	0.656576	0.849048	3.16e-07	9.04e-05	8.33e-05
PA3784_at	8.93883	7.2585	8.70672	-1.44822	0.232109	-1.68033	0.000408022	0.53675	0.0067184
PA3788_at	7.8105	6.96109	8.7854	-1.8243	-0.974896	-0.849409	3.49e-06	0.0245984	0.0498223
PA3796_at	8.65805	7.13972	8.8904	-1.75068	-0.23235	-1.51833	0.00263622	0.0919983	0.00814713
PA3819_at	10.7736	10.0899	11.8412	-1.75127	-1.06762	-0.683644	0.000176519	7.56e-05	0.0257526
PA3820_secF_at	8.97699	9.82152	8.22993	1.59159	0.747065	0.844529	6.73e-07	6.12e-05	5.35e-05
PA3821_secD_at	9.17952	10.1029	8.48087	1.62204	0.698646	0.923393	3.24e-07	1.76e-05	2.2e-05
PA3846_at	9.55931	7.50897	10.0626	-2.55364	-0.503297	-2.05034	2.87e-05	0.000253338	0.000199434
PA3888_at	10.3198	9.4061	10.917	-1.51093	-0.597259	-0.913667	0.00164518	0.0386896	0.0344414
PA3890_at	9.86615	8.94672	10.4947	-1.54797	-0.628542	-0.919429	0.000491577	0.0703295	0.0299133
PA3919_at	9.84814	8.72525	10.3925	-1.66728	-0.544401	-1.12288	3.08e-07	0.00123312	5.72e-05
PA3920_at	8.80978	5.75863	6.1863	-0.427675	2.62347	-3.05115	0.0149165	1.5e-05	1.59e-05
PA3922_at	10.6079	8.60531	9.39745	-0.792135	1.21044	-2.00257	6.23e-05	0.000266039	2.56e-05
PA3923_at	8.77252	7.18853	8.1464	-0.957874	0.626115	-1.58399	4.8e-06	0.00117948	8.61e-06
PA3967_at	8.19979	8.60971	7.10085	1.50887	1.09894	0.409926	4.11e-06	2.36e-05	0.029519
PA3979_at	6.53448	7.59368	5.99564	1.59804	0.538839	1.0592	4.04e-05	0.00057977	0.00115647
PA3986_at	8.78975	7.21643	9.41615	-2.19972	-0.626401	-1.57332	1.54e-06	9.4e-05	2.24e-05
PA4064_at	10.2439	8.14146	8.88596	-0.744498	1.35799	-2.10249	0.0102714	1.95e-05	9.64e-05
PA4065_at	10.347	8.15885	8.72945	-0.570597	1.61755	-2.18815	0.026679	1.86e-05	9.19e-05
PA4066_at	9.53167	8.21384	8.00473	0.209115	1.52694	-1.31783	0.464278	4.06e-05	0.00513291
PA4131_at	9.09331	9.85671	8.15795	1.69877	0.935364	0.763404	3.34e-06	0.0511495	0.113005
PA4133_at	9.96775	11.2068	8.34546	2.86134	1.62229	1.23905	1.93e-08	0.0349985	0.0921058
PA4134_i_at	9.01789	9.83401	7.27936	2.55465	1.73854	0.81612	2.55e-08	0.0517106	0.314665
PA4139_at	13.4994	11.2502	11.9604	-0.710226	1.53901	-2.24924	0.000731975	6.29e-05	1.97e-05
PA4140_at	10.0293	8.0786	8.42063	-0.34203	1.60863	-1.95066	0.00369798	0.00290941	0.00130171
PA4171_at	11.406	10.2158	12.8157	-2.59997	-1.40967	-1.1903	3.6e-05	0.000228988	0.00975162
PA4172_at	8.37401	7.43003	9.67711	-2.24708	-1.30309	-0.943988	2.21e-05	0.000114308	0.00387001
PA4218_at	11.3457	9.99568	11.6472	-1.65153	-0.301469	-1.35006	0.038142	0.0870038	0.0900136
PA4219_at	9.71211	8.4383	10.314	-1.87573	-0.601911	-1.27382	0.0350611	0.031062	0.143425
PA4220_i_at	11.8146	10.6986	12.5618	-1.8632	-0.747238	-1.11596	0.0282549	0.00608538	0.160921
PA4222_at	11.2493	9.93704	11.9566	-2.01955	-0.707322	-1.31223	0.028229	0.000137205	0.128621
PA4223_at	11.4564	9.95221	11.976	-2.02379	-0.519619	-1.50417	0.0308408	0.00124759	0.0961664
PA4224_at	11.742	9.97662	12.301	-2.32435	-0.558997	-1.76535	0.0298329	0.00709639	0.0892358
PA4225_pchF_at	9.90744	8.2934	10.6497	-2.35632	-0.742289	-1.61403	0.0404186	0.00132302	0.143095
PA4226_pchE_at	10.9256	9.34562	11.5648	-2.2192	-0.63923	-1.57997	0.0374165	0.00261489	0.124363
PA4228_pchD_at	12.5911	11.3005	13.0164	-1.71588	-0.425242	-1.29064	0.0313067	0.00856059	0.0945227
PA4229_pchC_at	12.7684	11.239	13.0413	-1.80228	-0.272868	-1.52942	0.0327323	0.0108245	0.0671336
PA4230_pchB_at	13.0242	11.7249	13.5157	-1.7908	-0.491499	-1.2993	0.0148673	0.000845951	0.0611931
PA4231_pchA_at	10.6733	9.38057	11.1391	-1.75854	-0.465868	-1.29268	0.0189656	0.000934897	0.0691832
PA4236_katA_at	12.402	9.24327	8.97557	0.267694	3.42645	-3.15875	0.256001	1.2e-08	7.05e-06
PA4255_rpmC_at	10.2497	11.5578	9.88322	1.67454	0.366474	1.30807	8.37e-08	0.0170004	3.15e-05
PA4275_nusG_at	10.4645	11.3285	9.636	1.69254	0.828541	0.863999	5.93e-07	2.06e-05	0.000124428
PA4311_at	10.141	8.99411	11.2565	-2.26244	-1.11555	-1.14689	1.62e-06	0.00117205	0.00123757
PA4312_at	9.48365	8.20288	10.1467	-1.94383	-0.663058	-1.28077	6.01e-06	0.0186412	0.00122906
PA4345_at	8.92005	7.48216	10.0565	-2.57438	-1.1365	-1.43789	3.02e-06	0.00373712	0.00147852
PA4352_at	8.75297	7.8057	10.002	-2.19626	-1.24899	-0.947278	1.33e-06	0.0665728	0.148117
PA4394_at	11.0061	10.3502	11.9715	-1.62129	-0.965383	-0.655912	6.63e-05	0.00209327	0.0352681
PA4429_at	8.96883	10.212	8.04102	2.17096	0.927813	1.24315	4.08e-07	0.00368375	0.00166038
PA4430_at	8.93497	9.98521	7.99996	1.98525	0.935008	1.05024	1.61e-07	0.0033502	0.00275266
PA4432_rpsI_at	9.88928	11.3929	9.60383	1.78904	0.285449	1.50359	1.18e-06	0.0286716	7.92e-06
PA4438_at	7.92564	9.38336	7.7819	1.60147	0.143739	1.45773	2.26e-06	0.166523	4.96e-06
PA4467_at	11.1468	9.03921	10.8507	-1.81146	0.296082	-2.10754	0.00707629	0.0376807	0.00485596
PA4479_mreD_at	9.32415	10.0161	8.37608	1.64004	0.948072	0.691964	6.36e-07	9.2e-05	0.000694523
PA4480_mreC_at	9.17349	9.85331	8.43762	1.4157	0.735875	0.679823	3.94e-06	0.000322138	0.000346432
PA4567_rpmA_at	11.5447	12.4792	10.9544	1.52483	0.590374	0.934456	9.35e-07	2.63e-05	5.17e-05
PA4573_at	8.1063	7.0214	9.06977	-2.04837	-0.963464	-1.0849	5.09e-08	2.52e-06	7.46e-06
PA4577_at	7.86993	7.42724	8.99157	-1.56433	-1.12164	-0.442694	1.88e-05	0.00278691	0.16147
PA4607_at	12.111	10.5827	11.549	-0.966274	0.562028	-1.5283	4.32e-06	0.00423534	2.42e-05
PA4611_at	10.6383	9.59931	11.4844	-1.88508	-0.84613	-1.03895	3.41e-05	1.38e-05	0.0018897
PA4613_katB_at	10.5757	7.13826	6.18706	0.9512	4.38869	-3.43749	0.00111521	5.67e-08	4.06e-06
PA4616_at	8.52807	10.1091	7.90927	2.19984	0.618792	1.58105	9.37e-07	0.00211122	8.67e-05
PA4628_lysP_at	5.741	6.7323	5.0775	1.6548	0.663496	0.991305	1.43e-06	0.000300929	2.16e-05
PA4629_at	5.87564	7.49917	5.48379	2.01539	0.391854	1.62353	5.84e-08	0.00410379	2.6e-06
PA4657_at	9.31785	8.26709	9.78887	-1.52178	-0.471026	-1.05076	3.79e-06	0.00124071	0.000114828
PA4672_at	9.62753	10.9841	9.25354	1.73057	0.373982	1.35659	1.76e-07	0.00202278	7.12e-06
PA4673_at	9.74645	11.2351	9.50825	1.72685	0.238199	1.48865	5.16e-06	0.0163676	1.85e-05
PA4748_tpiA_at	10.0836	10.9206	9.30805	1.61258	0.775595	0.83698	4.29e-07	0.00027111	0.000496486
PA4762_grpE_at	10.5221	12.0925	11.4018	0.690637	-0.879718	1.57036	0.00128654	1.19e-05	1.45e-05
PA4770_lldP_at	5.31933	6.85464	5.32632	1.52831	-0.00699509	1.53531	0.000119122	0.960744	0.000409384
PA4782_at	11.1588	9.89151	11.6532	-1.76172	-0.49439	-1.26733	1.3e-06	0.00162322	7.81e-05
PA4786_at	9.35322	7.5944	9.95303	-2.35863	-0.59981	-1.75882	0.00110696	0.0781592	0.0123354
PA4834_at	9.8993	7.80547	7.52082	0.284647	2.37848	-2.09383	0.530662	0.000141485	0.00705792
PA4835_at	9.19857	6.41857	7.09602	-0.677444	2.10255	-2.77999	0.0413693	0.000790329	0.000677965
PA4836_at	10.8899	8.4296	8.88394	-0.454345	2.00598	-2.46032	0.378574	9.23e-05	0.00349321
PA4837_at	11.6537	10.1483	9.96145	0.186854	1.69223	-1.50538	0.77847	0.000231674	0.0707337
PA4838_at	8.81968	7.28711	7.43751	-0.150404	1.38217	-1.53257	0.408287	0.00135836	0.00181973
PA4877_at	9.19785	8.16241	10.4212	-2.2588	-1.22337	-1.03544	2.51e-05	2.74e-05	0.00499378
PA4878_at	11.1656	7.85086	7.51778	0.333085	3.64783	-3.31474	0.0105808	4.62e-08	3.56e-07
PA4895_at	8.54319	7.41179	9.02433	-1.61253	-0.48114	-1.13139	0.00458962	0.0296056	0.0381283
PA4915_at	9.50385	8.2162	9.78792	-1.57171	-0.28407	-1.28764	8.29e-06	0.0510002	0.000177875
PA4916_at	8.01225	6.4132	7.90304	-1.48984	0.109202	-1.59904	0.00570235	0.407136	0.0060288
PA4925_at	8.32543	7.12675	8.9991	-1.87235	-0.673668	-1.19868	3.76e-07	1.75e-05	1.22e-05
PA4928_at	7.72818	9.01746	7.36701	1.65045	0.361171	1.28928	8.26e-06	0.0058748	0.000105998
PA5027_at	6.4794	6.44596	7.95402	-1.50806	-1.47461	-0.0334442	2.08e-05	0.00190668	0.922506
PA5046_at	10.2717	11.5037	9.95037	1.55337	0.321329	1.23204	5.41e-07	0.0136853	6.72e-06
PA5049_rpmE_at	9.54383	10.8821	9.30979	1.57226	0.234039	1.33823	4.44e-05	0.00445902	0.000210358
PA5061_at	11.4408	10.4811	12.031	-1.54983	-0.590162	-0.95967	2.24e-05	0.00138517	0.00172873
PA5082_at	8.60308	7.1671	7.06796	0.0991397	1.53512	-1.43598	0.515119	0.0458569	0.0659328
PA5100_hutU_at	10.2482	9.35102	11.181	-1.82996	-0.932781	-0.897176	0.00268048	0.0692684	0.179834
PA5116_at	7.38856	6.29527	7.8475	-1.55222	-0.458938	-1.09329	3.61e-05	0.0446053	0.00293202
PA5139_at	6.95189	8.30459	6.5069	1.79769	0.444996	1.35269	1.04e-05	0.0228159	0.000459952
PA5150_at	8.38529	7.6592	9.43042	-1.77121	-1.04513	-0.726085	8.73e-07	0.000798321	0.0054159
PA5171_arcA_at	11.7037	10.8776	12.68	-1.80244	-0.976258	-0.826181	1.28e-05	0.00176461	0.00812512
PA5172_arcB_at	11.5337	10.3026	12.0637	-1.76111	-0.530001	-1.23111	3.22e-06	0.058987	0.0013317
PA5192_pckA_at	10.0168	11.2009	9.68279	1.51808	0.33401	1.18407	1.32e-05	0.00445608	0.000183811
PA5286_at	8.84873	10.3875	9.4393	0.948151	-0.59057	1.53872	2.96e-05	2.7e-05	3.75e-06
PA5312_at	10.1608	9.28722	10.9471	-1.65993	-0.786396	-0.873532	1.6e-07	0.00739906	0.00548908
PA5313_at	8.85321	7.69895	10.2349	-2.53595	-1.38169	-1.15426	5.41e-08	0.00554936	0.0137748
PA5359_at	8.77503	7.18826	9.15979	-1.97154	-0.384761	-1.58678	2.75e-08	0.00769432	4.6e-06
PA5403_at	6.25939	7.99417	6.05691	1.93726	0.202476	1.73479	1.68e-05	0.114103	7.32e-05
PA5404_at	6.40699	7.70735	5.94209	1.76526	0.464896	1.30036	9.44e-06	0.000748616	0.00013128
PA5409_at	7.02186	5.96764	7.47497	-1.50733	-0.453105	-1.05422	0.000543712	0.00332942	0.00597572
PA5427_adhA_at	7.52677	6.56199	8.75584	-2.19384	-1.22907	-0.964771	3.01e-06	0.0282103	0.0705768
PA5460_at	8.41283	8.78002	10.988	-2.20803	-2.57522	0.367191	3.71e-06	0.00010463	0.325784
PA5475_at	7.30839	7.00169	9.3756	-2.3739	-2.06721	-0.306695	4.65e-06	0.0013767	0.497783
PA5479_gltP_at	6.89498	8.13817	6.5654	1.57277	0.329581	1.24318	6.05e-06	0.104136	0.000605147
PA5530_at	5.81139	7.8089	6.44685	1.36204	-0.63546	1.9975	8.05e-05	0.0058448	3.75e-05
PA5535_at	9.21169	7.69859	7.27612	0.422464	1.93557	-1.5131	0.327798	0.00200137	0.0352146
PA5536_at	10.6839	9.53224	8.81916	0.713079	1.86475	-1.15167	0.365989	0.00152842	0.215085
PA5538_amiA_at	7.29557	5.75128	5.75011	0.00117256	1.54546	-1.54429	0.993692	0.0111223	0.0151819
PA5539_at	8.48236	7.69063	6.95013	0.7405	1.53222	-0.791723	0.0194839	0.00437919	0.119658
PA5540_at	10.0239	8.57236	8.03565	0.536707	1.98825	-1.45154	0.203619	0.00276616	0.0439908
PA5541_at	9.88523	7.92776	7.43345	0.494315	2.45178	-1.95747	0.315463	0.000785657	0.0190889
PA5546_at	9.98681	8.67852	10.4334	-1.75487	-0.446576	-1.30829	1.75e-05	0.0146491	0.00037208
PA5550_at	7.36324	8.71244	7.09828	1.61416	0.264958	1.34921	3.26e-06	0.0120322	2.26e-05
PA5553_atpC_at	9.25582	10.0362	8.51736	1.51884	0.738466	0.780374	2.63e-07	0.000457158	0.000757402
PA5554_atpD_at	10.2313	11.2458	9.3886	1.85725	0.842693	1.01456	2.81e-08	6.42e-05	5.67e-05
PA5555_atpG_at	12.2342	12.9236	11.2518	1.67186	0.982412	0.689444	5.22e-07	0.000121493	0.00249792
PA5556_atpA_at	11.7001	12.5443	11.1062	1.43804	0.593815	0.844224	3.45e-06	0.0013532	0.00105155
PA5557_atpH_at	12.4963	13.1495	11.8461	1.30338	0.650172	0.653211	3.06e-07	3.08e-05	0.000141032
PA5558_atpF_at	13.1616	13.7732	12.483	1.29023	0.678607	0.611624	7.3e-07	2e-05	0.000294176
PA5559_atpE_at	12.9516	13.4732	12.1793	1.29392	0.772272	0.52165	1.12e-06	4.87e-06	0.000727769
PA5560_atpB_at	10.8646	11.9425	10.1904	1.7521	0.674203	1.0779	2.57e-07	3.74e-05	1.8e-05
PA5561_atpI_at	8.61187	9.57093	8.26809	1.30284	0.343783	0.959056	2.32e-06	0.0202745	9.22e-05
PA5568_at	11.4216	12.335	10.6844	1.6506	0.737217	0.913381	2.92e-07	3.31e-05	2.53e-05
Pae_tRNA_Asn_s_at	9.80124	11.2813	9.67836	1.60294	0.122874	1.48006	2.13e-06	0.194492	2.96e-06
Pae_tRNA_Gly_s_at	9.06474	10.7488	8.38196	2.36686	0.682774	1.68409	7.74e-08	0.000157764	1.61e-06
Pae_tRNA_Met_s_at	5.99641	7.02027	5.37926	1.64101	0.617158	1.02386	4.12e-06	4.41e-05	0.000137535
Pae_tRNA_Phe_f_at	7.60878	8.89078	7.24767	1.64311	0.361105	1.282	6.91e-05	0.0147435	0.000726414
Pae_tRNA_Ser_f_at	7.55926	9.92558	7.75451	2.17108	-0.195245	2.36632	3.07e-06	0.159176	8.22e-06
Pae_tRNA_Tyr_s_at	8.36995	10.4023	7.90075	2.50151	0.469197	2.03231	1.78e-08	0.0122408	4.33e-06

## Sheet: DownReg Tendrils vs. NS
Gene # (or probeset)	Gene name	Fold change (log2)	Product name	PseudoCAP function
ig_2240302_2239267_at		-2.14	N/A	N/A
ig_3649704_3648915_at		-2.03	N/A	N/A
ig_517462_518083_at		-1.79	N/A	N/A
PA0105	coxB	-2.9227	cytochrome c oxidase, subunit II	Energy metabolism
PA0106	coxA	-2.64719	cytochrome c oxidase, subunit I	Energy metabolism
PA0107		-2.16992	conserved hypothetical protein	Energy metabolism
PA0108	coIII	-1.92241	cytochrome c oxidase, subunit III	Energy metabolism
PA0109		-1.8013	hypothetical protein	Membrane proteins ; Hypothetical, unclassified, unknown
PA0200		-1.90684	hypothetical protein	Hypothetical, unclassified, unknown
PA0332		-1.52861	hypothetical protein	Hypothetical, unclassified, unknown
PA0355	pfpI	-1.60958	protease PfpI	Translation, post-translational modification, degradation
PA0446		-1.7126	conserved hypothetical protein	Hypothetical, unclassified, unknown
PA0447	gcdH	-1.70785	glutaryl-CoA dehydrogenase	Fatty acid and phospholipid metabolism ; Amino acid biosynthesis and metabolism ; Carbon compound catabolism
PA0459		-1.67614	probable ClpA/B protease ATP binding subunit	Translation, post-translational modification, degradation
PA0471		-1.8522	probable transmembrane sensor	Two-component regulatory systems ; Membrane proteins ; Transcriptional regulators
PA0472		-1.49688	probable sigma-70 factor, ECF subfamily	Transcriptional regulators
PA0743		-1.81815	probable 3-hydroxyisobutyrate dehydrogenase	Carbon compound catabolism
PA0744		-1.50471	probable enoyl-CoA hydratase/isomerase	Putative enzymes
PA0745		-2.43308	probable enoyl-CoA hydratase/isomerase	Putative enzymes
PA0746		-1.84526	probable acyl-CoA dehydrogenase	Putative enzymes
PA0810		-1.88156	probable haloacid dehalogenase	Carbon compound catabolism
PA1111		-1.94267	hypothetical protein	Hypothetical, unclassified, unknown
PA1130	rhlC	-1.52422	rhamnosyltransferase 2	Cell wall / LPS / capsule ; Adaptation, Protection
PA1131		-1.63238	probable major facilitator superfamily (MFS) transporter	Membrane proteins ; Antibiotic resistance and susceptibility ; Transport of small molecules
PA1148	toxA	-1.50829	exotoxin A precursor	Secreted Factors (toxins, enzymes, alginate)
PA1175	napD	-2.18699	NapD protein of periplasmic nitrate reductase	Energy metabolism
PA1177	napE	-2.29458	periplasmic nitrate reductase protein NapE	Energy metabolism
PA1190		-3.72217	conserved hypothetical protein	Membrane proteins ; Hypothetical, unclassified, unknown
PA1242		-2.15299	hypothetical protein	Hypothetical, unclassified, unknown
PA1243		-2.24468	probable sensor/response regulator hybrid	Two-component regulatory systems
PA1245		-2.51149	hypothetical protein	Membrane proteins ; Hypothetical, unclassified, unknown
PA1246	aprD	-2.96838	alkaline protease secretion protein AprD	Secreted Factors (toxins, enzymes, alginate) ; Protein secretion/export apparatus
PA1247	aprE	-1.58933	alkaline protease secretion protein AprE	Secreted Factors (toxins, enzymes, alginate) ; Protein secretion/export apparatus
PA1250	aprI	-1.87312	alkaline proteinase inhibitor AprI	Secreted Factors (toxins, enzymes, alginate)
PA1300		-1.86069	probable sigma-70 factor, ECF subfamily	Transcriptional regulators
PA1344		-1.68265	probable short-chain dehydrogenase	Putative enzymes
PA1349		-2.10239	conserved hypothetical protein	Hypothetical, unclassified, unknown
PA1350		-1.75387	hypothetical protein	Hypothetical, unclassified, unknown
PA1404		-2.08932	hypothetical protein	Hypothetical, unclassified, unknown
PA1408		-1.77966	hypothetical protein	Membrane proteins ; Hypothetical, unclassified, unknown
PA1414		-1.65685	hypothetical protein	Hypothetical, unclassified, unknown
PA1597		-1.57435	hypothetical protein	Hypothetical, unclassified, unknown
PA1708	popB	-1.54367	translocator protein PopB	Protein secretion/export apparatus
PA1728		-2.52875	hypothetical protein	Hypothetical, unclassified, unknown
PA1730		-2.19941	conserved hypothetical protein	Hypothetical, unclassified, unknown
PA1731		-2.35602	conserved hypothetical protein	Hypothetical, unclassified, unknown
PA1732		-2.81913	conserved hypothetical protein	Hypothetical, unclassified, unknown
PA1733		-2.35055	conserved hypothetical protein	Hypothetical, unclassified, unknown
PA1746		-1.88331	hypothetical protein	Hypothetical, unclassified, unknown
PA1784		-2.18548	hypothetical protein	Hypothetical, unclassified, unknown
PA1871	lasA	-3.24039	LasA protease precursor	Secreted Factors (toxins, enzymes, alginate) ; Translation, post-translational modification, degradation
PA1874		-1.57218	hypothetical protein	Hypothetical, unclassified, unknown ; Antibiotic resistance and susceptibility
PA1888		-1.66923	hypothetical protein	Hypothetical, unclassified, unknown
PA1912		-1.78726	probable sigma-70 factor, ECF subfamily	Transcriptional regulators
PA1921		-1.96108	hypothetical protein	Hypothetical, unclassified, unknown
PA1930		-2.78841	probable chemotaxis transducer	Adaptation, Protection ; Chemotaxis
PA1931		-2.21673	probable ferredoxin	Energy metabolism ; Carbon compound catabolism
PA1932		-1.88931	probable hydroxylase molybdopterin-containing subunit	Carbon compound catabolism
PA1933		-1.90742	probable hydroxylase large subunit	Carbon compound catabolism
PA1985	pqqA	-2.19756	pyrroloquinoline quinone biosynthesis protein A	Biosynthesis of cofactors, prosthetic groups and carriers
PA1986	pqqB	-1.88372	pyrroloquinoline quinone biosynthesis protein B	Biosynthesis of cofactors, prosthetic groups and carriers
PA1987	pqqC	-1.74576	pyrroloquinoline quinone biosynthesis protein C	Biosynthesis of cofactors, prosthetic groups and carriers
PA1988	pqqD	-2.22162	pyrroloquinoline quinone biosynthesis protein D	Biosynthesis of cofactors, prosthetic groups and carriers
PA1989	pqqE	-1.6101	pyrroloquinoline quinone biosynthesis protein E	Biosynthesis of cofactors, prosthetic groups and carriers
PA2001	atoB	-1.58197	acetyl-CoA acetyltransferase	Central intermediary metabolism ; Fatty acid and phospholipid metabolism
PA2024		-2.11511	probable ring-cleaving dioxygenase	Putative enzymes
PA2030		-1.50998	hypothetical protein	Hypothetical, unclassified, unknown
PA2033		-2.554	hypothetical protein	Hypothetical, unclassified, unknown
PA2034		-2.80834	hypothetical protein	Hypothetical, unclassified, unknown
PA2062		-1.71499	probable pyridoxal-phosphate dependent enzyme	Putative enzymes
PA2088		-1.55111	hypothetical protein	Hypothetical, unclassified, unknown
PA2095		-2.92481	hypothetical protein	Hypothetical, unclassified, unknown
PA2134		-3.34123	hypothetical protein	Hypothetical, unclassified, unknown
PA2135		-1.81473	probable transporter	Membrane proteins ; Transport of small molecules
PA2136		-1.85035	hypothetical protein	Hypothetical, unclassified, unknown
PA2139		-3.44576	hypothetical protein	Hypothetical, unclassified, unknown
PA2140		-2.64785	probable metallothionein	Central intermediary metabolism
PA2141		-2.92666	hypothetical protein	Hypothetical, unclassified, unknown
PA2142		-3.84955	probable short-chain dehydrogenase	Putative enzymes
PA2143		-2.97003	hypothetical protein	Hypothetical, unclassified, unknown
PA2144	glgP	-2.99158	glycogen phosphorylase	Cell wall / LPS / capsule
PA2145		-1.69398	hypothetical protein	Hypothetical, unclassified, unknown
PA2146		-4.04425	conserved hypothetical protein	Hypothetical, unclassified, unknown
PA2147	katE	-3.20399	catalase HPII	Adaptation, Protection
PA2148		-3.25409	conserved hypothetical protein	Membrane proteins
PA2149		-3.14909	hypothetical protein	Hypothetical, unclassified, unknown
PA2150		-1.75748	conserved hypothetical protein	Hypothetical, unclassified, unknown
PA2151		-3.3375	conserved hypothetical protein	Hypothetical, unclassified, unknown
PA2152		-3.35524	probable trehalose synthase	Putative enzymes
PA2153	glgB	-3.59233	1,4-alpha-glucan branching enzyme	Energy metabolism
PA2155		-1.92528	probable phospholipase	Putative enzymes
PA2156		-3.3349	conserved hypothetical protein	Hypothetical, unclassified, unknown
PA2157		-2.11331	hypothetical protein	Hypothetical, unclassified, unknown
PA2158		-4.41223	probable alcohol dehydrogenase (Zn-dependent)	Putative enzymes
PA2159		-4.15283	conserved hypothetical protein	Hypothetical, unclassified, unknown
PA2160		-3.29532	probable glycosyl hydrolase	Putative enzymes
PA2161		-4.46662	hypothetical protein	Hypothetical, unclassified, unknown
PA2162		-3.26539	probable glycosyl hydrolase	Putative enzymes
PA2163		-3.21031	hypothetical protein	Hypothetical, unclassified, unknown
PA2164		-2.76345	probable glycosyl hydrolase	Putative enzymes
PA2165		-2.93937	probable glycogen synthase	Energy metabolism
PA2167		-2.15381	hypothetical protein	Hypothetical, unclassified, unknown
PA2169		-3.38136	hypothetical protein	Hypothetical, unclassified, unknown
PA2171		-3.25738	hypothetical protein	Hypothetical, unclassified, unknown
PA2172		-3.51282	hypothetical protein	Hypothetical, unclassified, unknown
PA2173		-3.65433	hypothetical protein	Hypothetical, unclassified, unknown
PA2175		-2.18507	hypothetical protein	Hypothetical, unclassified, unknown
PA2176		-2.84428	hypothetical protein	Hypothetical, unclassified, unknown
PA2177		-1.8369	probable sensor/response regulator hybrid	Two-component regulatory systems
PA2178		-2.71202	hypothetical protein	Hypothetical, unclassified, unknown
PA2179		-3.34183	hypothetical protein	Hypothetical, unclassified, unknown
PA2180		-3.56198	hypothetical protein	Hypothetical, unclassified, unknown
PA2181		-1.81895	hypothetical protein	Hypothetical, unclassified, unknown
PA2189		-2.64516	hypothetical protein	Hypothetical, unclassified, unknown
PA2244	pslN	-1.98682	hypothetical protein	Hypothetical, unclassified, unknown
PA2259	ptxS	-1.97831	transcriptional regulator PtxS	Secreted Factors (toxins, enzymes, alginate) ; Transcriptional regulators
PA2260		-2.51851	hypothetical protein	Hypothetical, unclassified, unknown ; Carbon compound catabolism
PA2290	gcd	-1.71523	glucose dehydrogenase	Carbon compound catabolism ; Energy metabolism
PA2300	chiC	-2.5371	chitinase	Carbon compound catabolism
PA2312		-1.67025	probable transcriptional regulator	Transcriptional regulators
PA2375		-2.04765	hypothetical protein	Membrane proteins ; Hypothetical, unclassified, unknown
PA2377		-2.36361	hypothetical protein	Hypothetical, unclassified, unknown
PA2381		-1.56458	hypothetical protein	Hypothetical, unclassified, unknown
PA2411		-1.70853	probable thioesterase	Adaptation, Protection ; Putative enzymes
PA2412		-1.58003	conserved hypothetical protein	Hypothetical, unclassified, unknown
PA2413	pvdH	-2.03085	L-2,4-diaminobutyrate:2-ketoglutarate 4-aminotransferase, PvdH	Adaptation, Protection
PA2414		-3.22489	L-sorbosone dehydrogenase	Carbon compound catabolism
PA2415		-3.42439	hypothetical protein	Membrane proteins ; Hypothetical, unclassified, unknown
PA2416	treA	-2.90202	periplasmic trehalase precursor	Carbon compound catabolism
PA2423		-1.66274	hypothetical protein	Hypothetical, unclassified, unknown
PA2424	pvdL	-2.29259	PvdL	Adaptation, Protection
PA2425	pvdG	-1.78294	PvdG	Adaptation, Protection
PA2427		-2.08265	hypothetical protein	Hypothetical, unclassified, unknown
PA2433		-2.09063	hypothetical protein	Hypothetical, unclassified, unknown
PA2443	sdaA	-1.89433	L-serine dehydratase	Amino acid biosynthesis and metabolism
PA2445	gcvP2	-1.82949	glycine cleavage system protein P2	Central intermediary metabolism ; Amino acid biosynthesis and metabolism
PA2446	gcvH2	-1.80813	glycine cleavage system protein H2	Amino acid biosynthesis and metabolism
PA2452		-1.81506	hypothetical protein	Hypothetical, unclassified, unknown
PA2485		-1.53371	hypothetical protein	Hypothetical, unclassified, unknown
PA2486		-1.57208	hypothetical protein	Hypothetical, unclassified, unknown
PA2504		-1.64562	hypothetical protein	Hypothetical, unclassified, unknown
PA2566		-1.8028	conserved hypothetical protein	Hypothetical, unclassified, unknown
PA2570	lecA	-4.49278	LecA	Adaptation, Protection ; Motility & Attachment ; Cell wall / LPS / capsule
PA2708		-1.68459	hypothetical protein	Hypothetical, unclassified, unknown
PA2717	cpo	-2.39952	chloroperoxidase precursor	Central intermediary metabolism
PA2746		-3.63601	hypothetical protein	Membrane proteins ; Hypothetical, unclassified, unknown
PA2773		-1.95114	hypothetical protein	Membrane proteins ; Hypothetical, unclassified, unknown
PA2786		-1.94352	hypothetical protein	Hypothetical, unclassified, unknown
PA2788		-2.32588	probable chemotaxis transducer	Adaptation, Protection ; Chemotaxis
PA2815		-2.18199	probable acyl-CoA dehydrogenase	Putative enzymes
PA2895		-1.86713	hypothetical protein	Hypothetical, unclassified, unknown
PA2896		-1.82804	probable sigma-70 factor, ECF subfamily	Transcriptional regulators
PA2915		-1.96668	hypothetical protein	Hypothetical, unclassified, unknown
PA2927		-1.6249	hypothetical protein	Hypothetical, unclassified, unknown
PA2937		-2.13339	hypothetical protein	Hypothetical, unclassified, unknown
PA3023		-2.21885	conserved hypothetical protein	Hypothetical, unclassified, unknown
PA3041		-1.51776	hypothetical protein	Membrane proteins ; Hypothetical, unclassified, unknown
PA3049	rmf	-2.23952	ribosome modulation factor	Translation, post-translational modification, degradation
PA3123		-1.97533	conserved hypothetical protein	Hypothetical, unclassified, unknown
PA3231		-3.62892	hypothetical protein	Membrane proteins ; Hypothetical, unclassified, unknown
PA3235		-1.50261	conserved hypothetical protein	Membrane proteins ; Hypothetical, unclassified, unknown
PA3273		-3.5	hypothetical protein	Hypothetical, unclassified, unknown
PA3274		-3.08904	hypothetical protein	Hypothetical, unclassified, unknown
PA3318		-1.76543	hypothetical protein	Hypothetical, unclassified, unknown
PA3346		-1.54687	probable two-component response regulator	Transcriptional regulators ; Two-component regulatory systems
PA3347		-1.5174	hypothetical protein	Hypothetical, unclassified, unknown
PA3405	hasE	-1.56526	metalloprotease secretion protein	Protein secretion/export apparatus
PA3406	hasD	-1.38311	transport protein HasD	Protein secretion/export apparatus ; Transport of small molecules
PA3407	hasAp	-2.9022	heme acquisition protein HasAp	Transport of small molecules
PA3416		-1.90978	probable pyruvate dehydrogenase E1 component, beta chain	Energy metabolism
PA3417		-1.64353	probable pyruvate dehydrogenase E1 component, alpha subunit	Energy metabolism
PA3418	ldh	-3.05623	leucine dehydrogenase	Amino acid biosynthesis and metabolism
PA3451		-2.04154	hypothetical protein	Hypothetical, unclassified, unknown
PA3459		-2.30262	probable glutamine amidotransferase	Amino acid biosynthesis and metabolism
PA3460		-3.25117	probable acetyltransferase	Putative enzymes
PA3461		-2.70524	conserved hypothetical protein	Hypothetical, unclassified, unknown
PA3478	rhlB	-2.33449	rhamnosyltransferase chain B	Secreted Factors (toxins, enzymes, alginate)
PA3479	rhlA	-2.03424	rhamnosyltransferase chain A	Secreted Factors (toxins, enzymes, alginate)
PA3520		-1.56201	hypothetical protein	Hypothetical, unclassified, unknown
PA3569	mmsB	-2.43089	3-hydroxyisobutyrate dehydrogenase	Carbon compound catabolism
PA3570	mmsA	-2.0641	methylmalonate-semialdehyde dehydrogenase	Amino acid biosynthesis and metabolism ; Carbon compound catabolism
PA3572		-1.98718	hypothetical protein	Hypothetical, unclassified, unknown
PA3734		-1.57002	hypothetical protein	Hypothetical, unclassified, unknown
PA3788		-1.8243	hypothetical protein	Membrane proteins ; Hypothetical, unclassified, unknown
PA3796		-1.75068	hypothetical protein	Hypothetical, unclassified, unknown
PA3819		-1.75127	conserved hypothetical protein	Membrane proteins ; Hypothetical, unclassified, unknown
PA3846		-2.55364	hypothetical protein	Hypothetical, unclassified, unknown
PA3888		-1.51093	probable permease of ABC transporter	Membrane proteins ; Transport of small molecules
PA3890		-1.54797	probable permease of ABC transporter	Membrane proteins ; Transport of small molecules
PA3919		-1.66728	conserved hypothetical protein	Hypothetical, unclassified, unknown
PA3986		-2.19972	hypothetical protein	Hypothetical, unclassified, unknown
PA4171		-2.59997	probable protease	Putative enzymes
PA4172		-2.24708	probable nuclease	DNA replication, recombination, modification and repair
PA4218		-1.65153	probable transporter	Membrane proteins ; Transport of small molecules
PA4219		-1.87573	hypothetical protein	Membrane proteins ; Hypothetical, unclassified, unknown
PA4220		-1.8632	hypothetical protein	Hypothetical, unclassified, unknown
PA4222		-2.01955	probable ATP-binding component of ABC transporter	Transport of small molecules
PA4223		-2.02379	probable ATP-binding component of ABC transporter	Membrane proteins ; Transport of small molecules
PA4224	pchG	-2.32435	pyochelin biosynthetic protein PchG	Transport of small molecules ; Membrane proteins
PA4225	pchF	-2.35632	pyochelin synthetase	Secreted Factors (toxins, enzymes, alginate) ; Transport of small molecules
PA4226	pchE	-2.2192	dihydroaeruginoic acid synthetase	Secreted Factors (toxins, enzymes, alginate) ; Transport of small molecules
PA4228	pchD	-1.71588	pyochelin biosynthesis protein PchD	Secreted Factors (toxins, enzymes, alginate) ; Transport of small molecules
PA4229	pchC	-1.80228	pyochelin biosynthetic protein PchC	Secreted Factors (toxins, enzymes, alginate) ; Transport of small molecules
PA4230	pchB	-1.7908	salicylate biosynthesis protein PchB	Secreted Factors (toxins, enzymes, alginate) ; Transport of small molecules
PA4231	pchA	-1.75854	salicylate biosynthesis isochorismate synthase	Secreted Factors (toxins, enzymes, alginate) ; Transport of small molecules
PA4311		-2.26244	conserved hypothetical protein	Hypothetical, unclassified, unknown
PA4312		-1.94383	conserved hypothetical protein	Hypothetical, unclassified, unknown
PA4345		-2.57438	hypothetical protein	Hypothetical, unclassified, unknown
PA4352		-2.19626	conserved hypothetical protein	Hypothetical, unclassified, unknown
PA4394		-1.62129	conserved hypothetical protein	Hypothetical, unclassified, unknown
PA4467		-1.81146	hypothetical protein	Membrane proteins ; Hypothetical, unclassified, unknown
PA4573		-2.04837	hypothetical protein	Hypothetical, unclassified, unknown
PA4577		-1.56433	hypothetical protein	Hypothetical, unclassified, unknown
PA4611		-1.88508	hypothetical protein	Hypothetical, unclassified, unknown
PA4657		-1.52178	hypothetical protein	Hypothetical, unclassified, unknown
PA4782		-1.76172	hypothetical protein	Hypothetical, unclassified, unknown
PA4786		-2.35863	probable short-chain dehydrogenase	Putative enzymes
PA4877		-2.2588	hypothetical protein	Hypothetical, unclassified, unknown
PA4895		-1.61253	probable transmembrane sensor	Membrane proteins ; Transcriptional regulators
PA4915		-1.57171	probable chemotaxis transducer	Adaptation, Protection ; Chemotaxis
PA4925		-1.87235	conserved hypothetical protein	Hypothetical, unclassified, unknown
PA5027		-1.50806	hypothetical protein	Hypothetical, unclassified, unknown
PA5061		-1.54983	conserved hypothetical protein	Hypothetical, unclassified, unknown
PA5100	hutU	-1.82996	urocanase	Amino acid biosynthesis and metabolism
PA5116		-1.55222	probable transcriptional regulator	Transcriptional regulators
PA5150		-1.77121	probable short-chain dehydrogenase	Putative enzymes
PA5171	arcA	-1.80244	arginine deiminase	Amino acid biosynthesis and metabolism
PA5172	arcB	-1.76111	ornithine carbamoyltransferase, catabolic	Amino acid biosynthesis and metabolism
PA5312		-1.65993	probable aldehyde dehydrogenase	Putative enzymes
PA5313		-2.53595	probable pyridoxal-dependent aminotransferase	Putative enzymes
PA5359		-1.97154	hypothetical protein	Hypothetical, unclassified, unknown
PA5409		-1.50733	hypothetical protein	Membrane proteins
PA5427	adhA	-2.19384	alcohol dehydrogenase	Energy metabolism ; Carbon compound catabolism
PA5460		-2.20803	hypothetical protein	Hypothetical, unclassified, unknown
PA5475		-2.3739	hypothetical protein	Hypothetical, unclassified, unknown
PA5546		-1.75487	conserved hypothetical protein	Putative enzymes
232

## Sheet: UpReg Tendrils vs. NS
Gene # (or probeset)	Gene name	Fold change (log2)	Product name	PseudoCAP function class
PA0252		1.69852	hypothetical protein	Hypothetical, unclassified, unknown
PA0293	aguB	1.71908	N-carbamoylputrescine amidohydrolase	Amino acid biosynthesis and metabolism ; Putative enzymes
PA0390	metX	1.7789	homoserine O-acetyltransferase	Amino acid biosynthesis and metabolism
PA0578		1.66869	conserved hypothetical protein	Hypothetical, unclassified, unknown
PA0579	rpsU	1.46427	30S ribosomal protein S21	Translation, post-translational modification, degradation
PA0654	speD	1.97461	S-adenosylmethionine decarboxylase proenzyme	Central intermediary metabolism
PA0668	tyrZ	1.52501	tyrosyl-tRNA synthetase 2	Amino acid biosynthesis and metabolism ; Translation, post-translational modification, degradation
PA0783	putP	1.55659	sodium/proline symporter PutP	Membrane proteins ; Transport of small molecules
PA0955		1.5682	hypothetical protein	Hypothetical, unclassified, unknown
PA0961		1.52556	probable cold-shock protein	Transcriptional regulators
PA1192		1.54185	conserved hypothetical protein	Hypothetical, unclassified, unknown
PA1552		1.86871	probable cytochrome c	Energy metabolism
PA1553		2.1223	probable cytochrome c oxidase subunit	Energy metabolism
PA1554		1.70002	probable cytochrome oxidase subunit (cbb3-type)	Energy metabolism
PA1757	thrH	1.8218	homoserine kinase	Amino acid biosynthesis and metabolism
PA2619	infA	1.77814	initiation factor	Translation, post-translational modification, degradation
PA2851	efp	1.75775	translation elongation factor P	Translation, post-translational modification, degradation
PA2971		1.52078	conserved hypothetical protein	Hypothetical, unclassified, unknown
PA3188		1.99353	probable permease of ABC sugar transporter	Transport of small molecules
PA3263		1.72326	conserved hypothetical protein	Hypothetical, unclassified, unknown
PA3531	bfrB	2.73897	bacterioferritin	Transport of small molecules ; Adaptation, Protection
PA3655	tsf	1.67302	elongation factor Ts	Translation, post-translational modification, degradation
PA3741		1.6419	hypothetical protein	Hypothetical, unclassified, unknown
PA3742	rplS	1.75164	50S ribosomal protein L19	Translation, post-translational modification, degradation
PA3743	trmD	1.77272	tRNA (guanine-N1)-methyltransferase	Transcription, RNA processing and degradation
PA3744	rimM	1.44953	16S rRNA processing protein	Transcription, RNA processing and degradation
PA3745	rpsP	1.50562	30S ribosomal protein S16	DNA replication, recombination, modification and repair ; Translation, post-translational modification, degradation
PA3820	secF	1.59159	secretion protein SecF	Protein secretion/export apparatus
PA3821	secD	1.62204	secretion protein SecD	Membrane proteins ; Protein secretion/export apparatus
PA3967		1.50887	hypothetical protein	Hypothetical, unclassified, unknown
PA3979		1.59804	hypothetical protein	Hypothetical, unclassified, unknown
PA4131		1.69877	probable iron-sulfur protein	Putative enzymes
PA4133		2.86134	cytochrome c oxidase subunit (cbb3-type)	Energy metabolism
PA4134		2.55465	hypothetical protein	Hypothetical, unclassified, unknown
PA4255	rpmC	1.67454	50S ribosomal protein L29	Translation, post-translational modification, degradation
PA4275	nusG	1.69254	transcription antitermination protein NusG	Transcription, RNA processing and degradation
PA4429		2.17096	probable cytochrome c1 precursor	Energy metabolism
PA4430		1.98525	probable cytochrome b	Energy metabolism
PA4432	rpsI	1.78904	30S ribosomal protein S9	Translation, post-translational modification, degradation
PA4438		1.60147	conserved hypothetical protein	Hypothetical, unclassified, unknown
PA4479	mreD	1.64004	rod shape-determining protein MreD	Cell wall / LPS / capsule ; Cell division
PA4480	mreC	1.4157	rod shape-determining protein MreC	Cell wall / LPS / capsule ; Cell division
PA4567	rpmA	1.52483	50S ribosomal protein L27	Translation, post-translational modification, degradation
PA4616		2.19984	probable c4-dicarboxylate-binding protein	Transport of small molecules
PA4628	lysP	1.6548	lysine-specific permease	Membrane proteins ; Transport of small molecules
PA4629		2.01539	hypothetical protein	Hypothetical, unclassified, unknown
PA4672		1.73057	peptidyl-tRNA hydrolase	Translation, post-translational modification, degradation
PA4673		1.72685	conserved hypothetical protein	Hypothetical, unclassified, unknown
PA4748	tpiA	1.61258	triosephosphate isomerase	Central intermediary metabolism ; Energy metabolism
PA4770	lldP	1.52831	L-lactate permease	Transport of small molecules
PA4928		1.65045	conserved hypothetical protein	Hypothetical, unclassified, unknown
PA5046		1.55337	malic enzyme	Central intermediary metabolism
PA5049	rpmE	1.57226	50S ribosomal protein L31	Translation, post-translational modification, degradation
PA5139		1.79769	hypothetical protein	Hypothetical, unclassified, unknown
PA5192	pckA	1.51808	phosphoenolpyruvate carboxykinase	Carbon compound catabolism ; Energy metabolism
PA5403		1.93726	probable transcriptional regulator	Transcriptional regulators
PA5404		1.76526	hypothetical protein	Hypothetical, unclassified, unknown
PA5479	gltP	1.57277	proton-glutamate symporter	Membrane proteins ; Transport of small molecules
PA5550	glmR	1.61416	GlmR transcriptional regulator	Transcriptional regulators
PA5553	atpC	1.51884	ATP synthase epsilon chain	Energy metabolism
PA5554	atpD	1.85725	ATP synthase beta chain	Energy metabolism
PA5555	atpG	1.67186	ATP synthase gamma chain	Energy metabolism
PA5556	atpA	1.43804	ATP synthase alpha chain	Energy metabolism
PA5557	atpH	1.30338	ATP synthase delta chain	Energy metabolism
PA5558	atpF	1.29023	ATP synthase B chain	Energy metabolism
PA5559	atpE	1.29392	atp synthase C chain	Energy metabolism
PA5560	atpB	1.7521	ATP synthase A chain	Energy metabolism
PA5561	atpI	1.30284	ATP synthase protein I	Membrane proteins ; Energy metabolism
PA5568		1.6506	conserved hypothetical protein	Membrane proteins ; Hypothetical, unclassified, unknown
Pae_L37109cds1		1.72		Non-coding RNA gene
Pae_L37109cds2		2.68		Non-coding RNA gene
Pae_tRNA_Asn_s		1.6		Non-coding RNA gene
Pae_tRNA_Gly_s		2.37		Non-coding RNA gene
Pae_tRNA_Met_s		1.64		Non-coding RNA gene
Pae_tRNA_Phe_f		1.64		Non-coding RNA gene
Pae_tRNA_Ser_f		2.17		Non-coding RNA gene
Pae_tRNA_Tyr_s		2.5		Non-coding RNA gene
75
	:Genes kept in our analysis because they are part of an operon or significant gene cluster for our analysis

## Sheet: DownReg Center vs. NS
Gene # (or probeset)	Gene name	Fold change (log2)	Product name	PseudoCAP function class
PA0198	exbB1	-1.90286	transport protein ExbB	Transport of small molecules
PA0200		-1.73522	hypothetical protein	Hypothetical, unclassified, unknown
PA0990		-1.7235	conserved hypothetical protein	Hypothetical, unclassified, unknown
PA1190		-2.02742	conserved hypothetical protein	Membrane proteins ; Hypothetical, unclassified, unknown
PA1930		-1.56048	probable chemotaxis transducer	Adaptation, Protection ; Chemotaxis
PA2083		-1.63058	probable ring-hydroxylating dioxygenase subunit	Carbon compound catabolism
PA2095		-1.94219	hypothetical protein	Hypothetical, unclassified, unknown
PA2134		-1.92478	hypothetical protein	Hypothetical, unclassified, unknown
PA2136		-1.66906	hypothetical protein	Hypothetical, unclassified, unknown
PA2139		-2.68646	hypothetical protein	Hypothetical, unclassified, unknown
PA2140		-2.05198	probable metallothionein	Central intermediary metabolism
PA2141		-2.2901	hypothetical protein	Hypothetical, unclassified, unknown
PA2142		-2.6203	probable short-chain dehydrogenase	Putative enzymes
PA2143		-1.7211	hypothetical protein	Hypothetical, unclassified, unknown
PA2144	glgP	-1.70671	glycogen phosphorylase	Cell wall / LPS / capsule
PA2145		-1.64091	hypothetical protein	Hypothetical, unclassified, unknown
PA2147	katE	-1.93123	catalase HPII	Adaptation, Protection
PA2148		-2.16533	conserved hypothetical protein	Membrane proteins
PA2149		-1.74113	hypothetical protein	Hypothetical, unclassified, unknown
PA2151		-1.64784	conserved hypothetical protein	Hypothetical, unclassified, unknown
PA2156		-1.71246	conserved hypothetical protein	Hypothetical, unclassified, unknown
PA2158		-1.71804	probable alcohol dehydrogenase (Zn-dependent)	Putative enzymes
PA2161		-1.86749	hypothetical protein	Hypothetical, unclassified, unknown
PA2169		-1.60413	hypothetical protein	Hypothetical, unclassified, unknown
PA2171		-1.76027	hypothetical protein	Hypothetical, unclassified, unknown
PA2172		-1.76856	hypothetical protein	Hypothetical, unclassified, unknown
PA2173		-1.70411	hypothetical protein	Hypothetical, unclassified, unknown
PA2178		-2.13333	hypothetical protein	Hypothetical, unclassified, unknown
PA2179		-1.59803	hypothetical protein	Hypothetical, unclassified, unknown
PA2180		-1.77385	hypothetical protein	Hypothetical, unclassified, unknown
PA2181		-1.5247	hypothetical protein	Hypothetical, unclassified, unknown
PA2189		-2.11594	hypothetical protein	Hypothetical, unclassified, unknown
PA2415		-1.66306	hypothetical protein	Membrane proteins ; Hypothetical, unclassified, unknown
PA2416	treA	-1.63099	periplasmic trehalase precursor	Carbon compound catabolism
PA2570	lecA	-2.02733	LecA	Adaptation, Protection ; Motility & Attachment ; Cell wall / LPS / capsule
PA2773		-1.51932	hypothetical protein	Membrane proteins ; Hypothetical, unclassified, unknown
PA2786		-1.64267	hypothetical protein	Hypothetical, unclassified, unknown
PA2937		-1.61624	hypothetical protein	Hypothetical, unclassified, unknown
PA3231		-1.74931	hypothetical protein	Membrane proteins ; Hypothetical, unclassified, unknown
PA3273		-2.10841	hypothetical protein	Hypothetical, unclassified, unknown
PA3274		-1.79157	hypothetical protein	Hypothetical, unclassified, unknown
PA5460		-2.57522	hypothetical protein	Hypothetical, unclassified, unknown
PA5475		-2.06721	hypothetical protein	Hypothetical, unclassified, unknown
43

## Sheet: UpReg Center vs. NS
Gene # (or probeset)	Gene name	Fold change (log2)	Product name	PseudoCAP function class
PA0140	ahpF	4.47536	alkyl hydroperoxide reductase subunit F	Adaptation, Protection
PA0250		1.79463	conserved hypothetical protein	Hypothetical, unclassified, unknown
PA0781		1.96147	hypothetical protein	Hypothetical, unclassified, unknown
PA0793		1.51552	hypothetical protein	Hypothetical, unclassified, unknown
PA0848		5.38631	probable alkyl hydroperoxide reductase	Adaptation, Protection ; Putative enzymes
PA0849	trxB2	3.67827	thioredoxin reductase 2	Nucleotide biosynthesis and metabolism
PA1070	braG	1.58953	branched-chain amino acid transport protein BraG	Transport of small molecules
PA1168		1.83663	hypothetical protein	Hypothetical, unclassified, unknown
PA1337	ansB	1.67117	glutaminase-asparaginase	Amino acid biosynthesis and metabolism
PA1338	ggt	1.6184	gamma-glutamyltranspeptidase precursor	Amino acid biosynthesis and metabolism ; Adaptation, Protection ; Central intermediary metabolism
PA1894		2.20104	hypothetical protein	Hypothetical, unclassified, unknown
PA1895		1.72097	hypothetical protein	Membrane proteins ; Hypothetical, unclassified, unknown
PA1897		1.84804	hypothetical protein	Hypothetical, unclassified, unknown ; Membrane proteins
PA2322		1.9821	gluconate permease	Transport of small molecules
PA2843		1.62231	probable aldolase	Putative enzymes
PA2868		2.76663	hypothetical protein	Membrane proteins ; Hypothetical, unclassified, unknown
PA3120	leuD	1.78756	3-isopropylmalate dehydratase small subunit	Amino acid biosynthesis and metabolism
PA3187		2.62837	probable ATP-binding component of ABC transporter	Transport of small molecules
PA3188		3.07641	probable permease of ABC sugar transporter	Transport of small molecules
PA3189		2.51286	probable permease of ABC sugar transporter	Transport of small molecules
PA3237		5.40668	hypothetical protein	Hypothetical, unclassified, unknown
PA3287		4.70969	conserved hypothetical protein	Hypothetical, unclassified, unknown
PA3519		3.60784	hypothetical protein	Hypothetical, unclassified, unknown
PA3523		4.22097	probable Resistance-Nodulation-Cell Division (RND) efflux membrane fusion protein precursor	Transport of small molecules
PA3920		2.62347	probable metal transporting P-type ATPase	Membrane proteins ; Transport of small molecules
PA4065		1.61755	hypothetical protein	Membrane proteins ; Hypothetical, unclassified, unknown
PA4066		1.52694	hypothetical protein	Hypothetical, unclassified, unknown
PA4133		1.62229	cytochrome c oxidase subunit (cbb3-type)	Energy metabolism
PA4139		1.53901	hypothetical protein	Hypothetical, unclassified, unknown
PA4140		1.60863	hypothetical protein	Hypothetical, unclassified, unknown
PA4236	katA	3.42645	catalase	Adaptation, Protection
PA4613	katB	4.38869	catalase	Adaptation, Protection
PA4834		2.37848	hypothetical protein	Membrane proteins ; Hypothetical, unclassified, unknown
PA4835		2.10255	hypothetical protein	Hypothetical, unclassified, unknown ; Membrane proteins
PA4836		2.00598	hypothetical protein	Hypothetical, unclassified, unknown
PA4837		1.69223	probable outer membrane protein precursor	Membrane proteins ; Transport of small molecules
PA4878		3.64783	probable transcriptional regulator	Transcriptional regulators
PA5082		1.53512	probable binding protein component of ABC transporter	Transport of small molecules
PA5083		1.62218	conserved hypothetical protein	Hypothetical, unclassified, unknown
PA5535		1.93557	conserved hypothetical protein	Hypothetical, unclassified, unknown
PA5536		1.86475	conserved hypothetical protein	Hypothetical, unclassified, unknown
PA5538	amiA	1.54546	N-acetylmuramoyl-L-alanine amidase	Cell wall / LPS / capsule
PA5539		1.53222	hypothetical protein	Hypothetical, unclassified, unknown
PA5540		1.98825	hypothetical protein	Hypothetical, unclassified, unknown
PA5541	pyrQ	2.45178	dihydroorotase	Nucleotide biosynthesis and metabolism
45

## Sheet: DownReg in Tendrils vs Center
Gene # (or probeset)	Gene name	Fold change (log2)	Product name	PseudoCAP function class
PA0105	coxB	-2.142	cytochrome c oxidase, subunit II	Energy metabolism
PA0106	coxA	-2.62248	cytochrome c oxidase, subunit I	Energy metabolism
PA0107		-2.15654	conserved hypothetical protein	Energy metabolism
PA0108	coIII	-1.97529	cytochrome c oxidase, subunit III	Energy metabolism
PA0140	ahpF	-3.44906	alkyl hydroperoxide reductase subunit F	Adaptation, Protection
PA0250		-2.4184	conserved hypothetical protein	Hypothetical, unclassified, unknown
PA0446		-1.82529	conserved hypothetical protein	Hypothetical, unclassified, unknown
PA0447	gcdH	-1.84361	glutaryl-CoA dehydrogenase	Fatty acid and phospholipid metabolism ; Amino acid biosynthesis and metabolism ; Carbon compound catabolism
PA0449		-1.60432	hypothetical protein	Hypothetical, unclassified, unknown
PA0744		-1.83897	probable enoyl-CoA hydratase/isomerase	Putative enzymes
PA0745		-2.71522	probable enoyl-CoA hydratase/isomerase	Putative enzymes
PA0746		-2.25354	probable acyl-CoA dehydrogenase	Putative enzymes
PA0781		-1.68942	hypothetical protein	Hypothetical, unclassified, unknown
PA0792	prpD	-1.88777	propionate catabolic protein PrpD	Carbon compound catabolism
PA0848		-4.21993	probable alkyl hydroperoxide reductase	Adaptation, Protection ; Putative enzymes
PA0849	trxB2	-2.89933	thioredoxin reductase 2	Nucleotide biosynthesis and metabolism
PA1168		-2.51208	hypothetical protein	Hypothetical, unclassified, unknown
PA1175	napD	-1.83353	NapD protein of periplasmic nitrate reductase	Energy metabolism
PA1190		-1.69475	conserved hypothetical protein	Membrane proteins ; Hypothetical, unclassified, unknown
PA1245		-1.73963	hypothetical protein	Membrane proteins ; Hypothetical, unclassified, unknown
PA1246	aprD	-1.96063	alkaline protease secretion protein AprD	Secreted Factors (toxins, enzymes, alginate) ; Protein secretion/export apparatus
PA1250	aprI	-1.54281	alkaline proteinase inhibitor AprI	Secreted Factors (toxins, enzymes, alginate)
PA1728		-1.57672	hypothetical protein	Hypothetical, unclassified, unknown
PA1732		-1.55389	conserved hypothetical protein	Hypothetical, unclassified, unknown
PA1871	lasA	-2.40428	LasA protease precursor	Secreted Factors (toxins, enzymes, alginate) ; Translation, post-translational modification, degradation
PA1874		-2.34823	hypothetical protein	Hypothetical, unclassified, unknown ; Antibiotic resistance and susceptibility
PA1875		-1.80158	probable outer membrane protein precursor	Protein secretion/export apparatus ; Hypothetical, unclassified, unknown ; Antibiotic resistance and susceptibility
PA1876		-1.73376	probable ATP-binding/permease fusion ABC transporter	Secreted Factors (toxins, enzymes, alginate) ; Protein secretion/export apparatus ; Transport of small molecules ; Antibiotic resistance and susceptibility
PA1894		-1.55356	hypothetical protein	Hypothetical, unclassified, unknown
PA1914		-2.07438	conserved hypothetical protein	Putative enzymes ; Hypothetical, unclassified, unknown
PA1988	pqqD	-1.58718	pyrroloquinoline quinone biosynthesis protein D	Biosynthesis of cofactors, prosthetic groups and carriers
PA2033		-2.12982	hypothetical protein	Hypothetical, unclassified, unknown
PA2034		-2.38482	hypothetical protein	Hypothetical, unclassified, unknown
PA2068		-1.7861	probable major facilitator superfamily (MFS) transporter	Membrane proteins ; Transport of small molecules
PA2146		-2.90659	conserved hypothetical protein	Hypothetical, unclassified, unknown
PA2151		-1.68966	conserved hypothetical protein	Hypothetical, unclassified, unknown
PA2152		-1.92856	probable trehalose synthase	Putative enzymes
PA2153	glgB	-2.21283	1,4-alpha-glucan branching enzyme	Energy metabolism
PA2156		-1.62244	conserved hypothetical protein	Hypothetical, unclassified, unknown
PA2158		-2.69419	probable alcohol dehydrogenase (Zn-dependent)	Putative enzymes
PA2159		-2.73831	conserved hypothetical protein	Hypothetical, unclassified, unknown
PA2160		-1.83012	probable glycosyl hydrolase	Putative enzymes
PA2161		-2.59913	hypothetical protein	Hypothetical, unclassified, unknown
PA2162		-1.99337	probable glycosyl hydrolase	Putative enzymes
PA2163		-2.11802	hypothetical protein	Hypothetical, unclassified, unknown
PA2164		-1.82106	probable glycosyl hydrolase	Putative enzymes
PA2165		-1.57625	probable glycogen synthase	Energy metabolism
PA2169		-1.77723	hypothetical protein	Hypothetical, unclassified, unknown
PA2172		-1.74426	hypothetical protein	Hypothetical, unclassified, unknown
PA2173		-1.95021	hypothetical protein	Hypothetical, unclassified, unknown
PA2179		-1.7438	hypothetical protein	Hypothetical, unclassified, unknown
PA2180		-1.78813	hypothetical protein	Hypothetical, unclassified, unknown
PA2249	bkdB	-1.54827	branched-chain alpha-keto acid dehydrogenase (lipoamide component)	Amino acid biosynthesis and metabolism
PA2255	pvcB	-1.67228	pyoverdine biosynthesis protein PvcB	Secreted Factors (toxins, enzymes, alginate)
PA2260		-1.7751	hypothetical protein	Hypothetical, unclassified, unknown ; Carbon compound catabolism
PA2290	gcd	-1.55503	glucose dehydrogenase	Carbon compound catabolism ; Energy metabolism
PA2300	chiC	-1.84193	chitinase	Carbon compound catabolism
PA2406		-1.91621	hypothetical protein	Hypothetical, unclassified, unknown
PA2411		-1.77043	probable thioesterase	Adaptation, Protection ; Putative enzymes
PA2412		-1.52246	conserved hypothetical protein	Hypothetical, unclassified, unknown
PA2414		-1.9673	L-sorbosone dehydrogenase	Carbon compound catabolism
PA2415		-1.76133	hypothetical protein	Membrane proteins ; Hypothetical, unclassified, unknown
PA2424	pvdL	-1.90289	PvdL	Adaptation, Protection
PA2443	sdaA	-1.5471	L-serine dehydratase	Amino acid biosynthesis and metabolism
PA2570	lecA	-2.46544	LecA	Adaptation, Protection ; Motility & Attachment ; Cell wall / LPS / capsule
PA2606		-1.51666	conserved hypothetical protein	Hypothetical, unclassified, unknown
PA2717	cpo	-1.58708	chloroperoxidase precursor	Central intermediary metabolism
PA2746		-2.19909	hypothetical protein	Membrane proteins ; Hypothetical, unclassified, unknown
PA2780		-2.01973	hypothetical protein	Hypothetical, unclassified, unknown
PA2788		-1.88987	probable chemotaxis transducer	Adaptation, Protection ; Chemotaxis
PA2815		-1.62735	probable acyl-CoA dehydrogenase	Putative enzymes
PA2868		-3.37393	hypothetical protein	Membrane proteins ; Hypothetical, unclassified, unknown
PA2943		-1.67382	phospho-2-dehydro-3-deoxyheptonate aldolase	Amino acid biosynthesis and metabolism
PA3049	rmf	-1.63079	ribosome modulation factor	Translation, post-translational modification, degradation
PA3120	leuD	-1.80774	3-isopropylmalate dehydratase small subunit	Amino acid biosynthesis and metabolism
PA3123		-1.65014	conserved hypothetical protein	Hypothetical, unclassified, unknown
PA3182	pgl	-1.86213	6-phosphogluconolactonase	Central intermediary metabolism
PA3231		-1.8796	hypothetical protein	Membrane proteins ; Hypothetical, unclassified, unknown
PA3237		-5.34836	hypothetical protein	Hypothetical, unclassified, unknown
PA3287		-4.82912	conserved hypothetical protein	Hypothetical, unclassified, unknown
PA3318		-1.65147	hypothetical protein	Hypothetical, unclassified, unknown
PA3405	hasE	-1.58081	metalloprotease secretion protein	Protein secretion/export apparatus
PA3406	hasD	-1.46735	transport protein HasD	Protein secretion/export apparatus ; Transport of small molecules
PA3407	hasAp	-2.66319	heme acquisition protein HasAp	Transport of small molecules
PA3418	ldh	-2.0491	leucine dehydrogenase	Amino acid biosynthesis and metabolism
PA3460		-2.48664	probable acetyltransferase	Putative enzymes
PA3461		-1.76605	conserved hypothetical protein	Hypothetical, unclassified, unknown
PA3519		-3.44582	hypothetical protein	Hypothetical, unclassified, unknown
PA3520		-1.7855	hypothetical protein	Hypothetical, unclassified, unknown
PA3523		-3.88545	probable Resistance-Nodulation-Cell Division (RND) efflux membrane fusion protein precursor	Transport of small molecules
PA3569	mmsB	-3.60437	3-hydroxyisobutyrate dehydrogenase	Carbon compound catabolism
PA3570	mmsA	-2.65177	methylmalonate-semialdehyde dehydrogenase	Amino acid biosynthesis and metabolism ; Carbon compound catabolism
PA3600		-2.07089	conserved hypothetical protein	Translation, post-translational modification, degradation ; Hypothetical, unclassified, unknown
PA3690		-1.62224	probable metal-transporting P-type ATPase	Membrane proteins ; Transport of small molecules
PA3784		-1.68033	hypothetical protein	Hypothetical, unclassified, unknown
PA3796		-1.51833	hypothetical protein	Hypothetical, unclassified, unknown
PA3846		-2.05034	hypothetical protein	Hypothetical, unclassified, unknown
PA3920		-3.05115	probable metal transporting P-type ATPase	Membrane proteins ; Transport of small molecules
PA3922		-2.00257	conserved hypothetical protein	Hypothetical, unclassified, unknown
PA3923		-1.58399	hypothetical protein	Hypothetical, unclassified, unknown
PA3986		-1.57332	hypothetical protein	Hypothetical, unclassified, unknown
PA4064		-2.10249	probable ATP-binding component of ABC transporter	Transport of small molecules
PA4065		-2.18815	hypothetical protein	Membrane proteins ; Hypothetical, unclassified, unknown
PA4139		-2.24924	hypothetical protein	Hypothetical, unclassified, unknown
PA4140		-1.95066	hypothetical protein	Hypothetical, unclassified, unknown
PA4236	katA	-3.15875	catalase	Adaptation, Protection
PA4467		-2.10754	hypothetical protein	Membrane proteins ; Hypothetical, unclassified, unknown
PA4607		-1.5283	hypothetical protein	Hypothetical, unclassified, unknown
PA4613	katB	-3.43749	catalase	Adaptation, Protection
PA4786		-1.75882	probable short-chain dehydrogenase	Putative enzymes
PA4834		-2.09383	hypothetical protein	Membrane proteins ; Hypothetical, unclassified, unknown
PA4835		-2.77999	hypothetical protein	Hypothetical, unclassified, unknown ; Membrane proteins
PA4836		-2.46032	hypothetical protein	Hypothetical, unclassified, unknown
PA4838		-1.53257	hypothetical protein	Hypothetical, unclassified, unknown
PA4878		-3.31474	probable transcriptional regulator	Transcriptional regulators
PA4916		-1.59904	hypothetical protein	Hypothetical, unclassified, unknown
PA5083		-1.66033	conserved hypothetical protein	Hypothetical, unclassified, unknown
PA5359		-1.58678	hypothetical protein	Hypothetical, unclassified, unknown
PA5535		-1.5131	conserved hypothetical protein	Hypothetical, unclassified, unknown
PA5538	amiA	-1.54429	N-acetylmuramoyl-L-alanine amidase	Cell wall / LPS / capsule
PA5541	pyrQ	-1.95747	dihydroorotase	Nucleotide biosynthesis and metabolism
121

## Sheet: UpReg in Tendrils vs Center
Gene # (or probeset)	Gene name	Fold change (log2)	Product name	PseudoCAP function class
PA0293	aguB	1.80353	N-carbamoylputrescine amidohydrolase	Amino acid biosynthesis and metabolism ; Putative enzymes
PA0390	metX	1.54808	homoserine O-acetyltransferase	Amino acid biosynthesis and metabolism
PA0654	speD	1.8418	S-adenosylmethionine decarboxylase proenzyme	Central intermediary metabolism
PA0782	putA	1.74808	proline dehydrogenase PutA	Amino acid biosynthesis and metabolism
PA0783	putP	1.54401	sodium/proline symporter PutP	Membrane proteins ; Transport of small molecules
PA1757	thrH	1.68307	homoserine kinase	Amino acid biosynthesis and metabolism
PA3531	bfrB	2.21354	bacterioferritin	Transport of small molecules ; Adaptation, Protection
PA3655	tsf	1.50543	elongation factor Ts	Translation, post-translational modification, degradation
PA4432	rpsI	1.50359	30S ribosomal protein S9	Translation, post-translational modification, degradation
PA4616		1.58105	probable c4-dicarboxylate-binding protein	Transport of small molecules
PA4629		1.62353	hypothetical protein	Hypothetical, unclassified, unknown
PA4762	grpE	1.57036	heat shock protein GrpE	DNA replication, recombination, modification and repair ; Chaperones & heat shock proteins
PA4770	lldP	1.53531	L-lactate permease	Transport of small molecules
PA5286		1.53872	conserved hypothetical protein	Hypothetical, unclassified, unknown
PA5403		1.73479	probable transcriptional regulator	Transcriptional regulators
PA5530		1.9975	probable MFS dicarboxylate transporter	Membrane proteins ; Transport of small molecules
Pae_tRNA_Gly_s		1.68409
Pae_tRNA_Ser_f		2.36632
Pae_tRNA_Tyr_s		2.03231
20

## Sheet: Summary
Total genes:	378
Genes per category (Letter):	192			19			26			29				74				25				13
	A			B			C			D				E				F				G
	Gene #	Fold Change (log2) Tendrils vs. NS		Gene #	Fold Change (log2) Center vs. NS		Gene #	Fold Change (log2) Tendrils vs. Center		Gene #	Fold Change (log2) Tendrils vs. NS	Fold Change (log2) Center vs. NS		Gene #	Fold Change (log2) Tendrils vs. NS	Fold Change (log2) Tendrils vs. Center		Gene #	Fold Change (log2) Center vs. NS	Fold Change (log2) Tendrils vs. Center		Gene #	Fold Change (log2) Tendrils vs. NS	Fold Change (log2) Center vs. NS	Fold Change (log2) Tendrils vs. Center
	DownReg(134)			DownReg(3)			UpReg(4)			DownReg(27)				downReg(59)				*DownReg Tendrils cf. Center AND UpReg Centre cf. NS				DownReg(13)
	PA0109	-1.8013		PA0198	-1.90286		PA0782	1.74808		PA0200	-1.90684	-1.73522		PA0105	-2.9227	-2.142		PA0140	4.47536	-3.44906		PA1190	-3.72217	-2.02742	-1.69475
	PA0332	-1.52861		PA0990	-1.7235		PA4762	1.57035		PA1930	-2.78841	-1.56048		PA0106	-2.64719	-2.62248		PA0250	1.79463	-2.4184		PA2151	-3.3375	-1.64784	-1.68966
	PA0355	-1.60958		PA2083	-1.63058		PA5286	1.53872		PA2095	-2.92481	-1.94219		PA0107	-2.16993	-2.15654		PA0781	1.96147	-1.68942		PA2156	-3.33489	-1.71246	-1.62244
	PA0459	-1.67614		UpReg(16)			PA5530	1.9975		PA2134	-3.34123	-1.92478		PA0108	-1.92241	-1.9753		PA0848	5.38631	-4.21993		PA2158	-4.41223	-1.71804	-2.69419
	PA0471	-1.8522		PA0793	1.51552		DownReg(22)			PA2136	-1.85035	-1.66906		PA0446	-1.7126	-1.82529		PA0849	3.67827	-2.89934		PA2161	-4.46662	-1.86749	-2.59913
	PA0472	-1.49688		PA1070	1.58953		PA0449	-1.60433		PA2139	-3.44576	-2.68646		PA0447	-1.70785	-1.84361		PA1168	1.83662	-2.51208		PA2169	-3.38136	-1.60413	-1.77723
	PA0743	-1.81815		PA1337	1.67117		PA0792	-1.88777		PA2140	-2.64785	-2.05198		PA0744	-1.50471	-1.83897		PA1894	2.20104	-1.55356		PA2172	-3.51282	-1.76856	-1.74426
	PA0810	-1.88156		PA1338	1.6184		PA1875	-1.80158		PA2141	-2.92666	-2.2901		PA0745	-2.43308	-2.71522		PA2868	2.76663	-3.37393		PA2173	-3.65433	-1.70411	-1.95022
	PA1111	-1.94267		PA1895	1.72097		PA1876	-1.73376		PA2142	-3.84955	-2.6203		PA0746	-1.84526	-2.25354		PA3237	5.40668	-5.34836		PA2179	-3.34183	-1.59803	-1.7438
	PA1130	-1.52422		PA1897	1.84804		PA1914	-2.07438		PA2143	-2.97003	-1.7211		PA1175	-2.18699	-1.83353		PA3287	4.70969	-4.82911		PA2180	-3.56198	-1.77385	-1.78813
	PA1131	-1.63237		PA2322	1.9821		PA2068	-1.7861		PA2144	-2.99158	-1.70671		PA1245	-2.51148	-1.73963		PA3519	3.60784	-3.44582		PA2415	-3.42439	-1.66306	-1.76133
	PA1148	-1.50829		PA2843	1.62231		PA2249	-1.54827		PA2145	-1.69398	-1.64091		PA1246	-2.96838	-1.96063		PA3523	4.22097	-3.88545		PA2570	-4.49278	-2.02733	-2.46544
	PA1177	-2.29458		PA3187	2.62837		PA2255	-1.67228		PA2147	-3.20399	-1.93123		PA1250	-1.87312	-1.54281		PA3920	2.62347	-3.05115		PA3231	-3.62892	-1.74931	-1.8796
	PA1242	-2.15299		PA3189	2.51286		PA2406	-1.91621		PA2148	-3.25408	-2.16533		PA1728	-2.52875	-1.57672		PA4065	1.61755	-2.18815
	PA1243	-2.24469		PA4066	1.52694		PA2606	-1.51666		PA2149	-3.14909	-1.74113		PA1732	-2.81913	-1.55389		PA4139	1.53901	-2.24924
	PA1247	-1.58933		PA4837	1.69223		PA2780	-2.01973		PA2171	-3.25738	-1.76028		PA1871	-3.24039	-2.40428		PA4140	1.60863	-1.95066
	PA1300	-1.86069		PA5082	1.53513		PA2943	-1.67382		PA2178	-2.71202	-2.13333		PA1874	-1.57218	-2.34823		PA4236	3.42645	-3.15875
	PA1344	-1.68265		PA5536	1.86475		PA3182	-1.86213		PA2181	-1.81895	-1.5247		PA1988	-2.22162	-1.58718		PA4613	4.38868	-3.43749
	PA1349	-2.10239		PA5539	1.53222		PA3600	-2.07089		PA2189	-2.64516	-2.11594		PA2033	-2.554	-2.12982		PA4834	2.37848	-2.09383
	PA1350	-1.75387		PA5540	1.98825		PA3690	-1.62224		PA2416	-2.90202	-1.63099		PA2034	-2.80834	-2.38482		PA4835	2.10255	-2.77999
	PA1404	-2.08932					PA3784	-1.68033		PA2773	-1.95114	-1.51932		PA2146	-2.80491	-1.66725		PA4836	2.00597	-2.46032
	PA1408	-1.77966					PA3922	-2.00257		PA2786	-1.94352	-1.64267		PA2152	-3.35524	-1.92856		PA4878	3.64783	-3.31474
	PA1414	-1.65685					PA3923	-1.58399		PA2937	-2.13339	-1.61624		PA2153	-3.59233	-2.21283		PA5535	1.93557	-1.5131
	PA1597	-1.57435					PA4064	-2.10249		PA3273	-3.5	-2.10841		PA2159	-4.15283	-2.73831		PA5538	1.54546	-1.54429
	PA1708	-1.54367					PA4607	-1.5283		PA3274	-3.08904	-1.79157		PA2160	-3.29532	-1.83012		PA5541	2.45178	-1.95747
	PA1730	-2.19941					PA4838	-1.53257		PA5460	-2.20803	-2.57522		PA2162	-3.26539	-1.99337
	PA1731	-2.35602					PA4916	-1.59904		PA5475	-2.3739	-2.06721		PA2163	-3.21031	-2.11802
	PA1733	-2.35055								UpReg(2)				PA2164	-2.76345	-1.82106
	PA1746	-1.88331								PA3188	1.99353	3.07641		PA2165	-2.93937	-1.57625
	PA1784	-2.18548								PA4133	2.86134	1.62229		PA2260	-2.51851	-1.7751
	PA1888	-1.66923												PA2290	-1.71523	-1.55503
	PA1912	-1.78726												PA2300	-2.5371	-1.84193
	PA1921	-1.96108												PA2411	-1.70853	-1.77043
	PA1931	-2.21673												PA2412	-1.58003	-1.52245
	PA1932	-1.88931												PA2414	-3.22489	-1.9673
	PA1933	-1.90742												PA2424	-2.29259	-1.9029
	PA1985	-2.19756												PA2443	-1.89434	-1.5471
	PA1986	-1.88372												PA2717	-2.39952	-1.58708
	PA1987	-1.74576												PA2746	-3.63601	-2.19909
	PA1989	-1.6101												PA2788	-2.32588	-1.88987
	PA2001	-1.58197												PA2815	-2.18199	-1.62735
	PA2024	-2.11511												PA3049	-2.23952	-1.63079
	PA2030	-1.50998												PA3123	-1.97533	-1.65014
	PA2062	-1.71499												PA3318	-1.76543	-1.65147
	PA2088	-1.55112												PA3405	-1.56526	-1.58081
	PA2135	-1.81473												PA3406	-1.38311	-1.46735
	PA2150	-1.75748												PA3407	-2.90219	-2.66319
	PA2155	-1.92528												PA3418	-3.05623	-2.0491
	PA2157	-2.11331												PA3460	-3.25117	-2.48664
	PA2167	-2.15381												PA3461	-2.70524	-1.76605
	PA2175	-2.18507												PA3520	-1.56201	-1.7855
	PA2176	-2.84428												PA3569	-2.43089	-3.60437
	PA2177	-1.83689												PA3570	-2.0641	-2.65177
	PA2244	-1.98682												PA3796	-1.75068	-1.51833
	PA2259	-1.97831												PA3846	-2.55364	-2.05034
	PA2312	-1.67025												PA3986	-2.19972	-1.57332
	PA2375	-2.04765												PA4467	-1.81146	-2.10754
	PA2377	-2.36361												PA4786	-2.35863	-1.75882
	PA2381	-1.56458												PA5359	-1.97154	-1.58678
	PA2413	-2.03085												UpReg(15)
	PA2423	-1.66274												PA0293	1.71908	1.80353
	PA2425	-1.78294												PA0390	1.7789	1.54808
	PA2427	-2.08265												PA0654	1.97461	1.8418
	PA2433	-2.09063												PA0783	1.55659	1.54401
	PA2445	-1.82949												PA1757	1.8218	1.68307
	PA2446	-1.80813												PA3531	2.73897	2.21354
	PA2452	-1.81506												PA3655	1.67302	1.50543
	PA2485	-1.53371												PA4432	1.78904	1.50359
	PA2486	-1.57208												PA4616	2.19984	1.58105
	PA2504	-1.64562												PA4629	2.01539	1.62353
	PA2566	-1.8028												PA4770	1.52831	1.53531
	PA2708	-1.68459												PA5403	1.93726	1.73479
	PA2895	-1.86713												Pae_tRNA_Gly_s_at	2.36686	1.68409
	PA2896	-1.82804												Pae_tRNA_Ser_f_at	2.17108	2.36632
	PA2915	-1.96669												Pae_tRNA_Tyr_s_at	2.50151	2.03231
	PA2927	-1.6249
	PA3023	-2.21885
	PA3041	-1.51776
	PA3235	-1.50261
	PA3346	-1.54687
	PA3347	-1.5174
	PA3416	-1.90978
	PA3417	-1.64353
	PA3451	-2.04154
	PA3459	-2.30262
	PA3478	-2.33449
	PA3479	-2.03424
	PA3572	-1.98718
	PA3734	-1.57002
	PA3788	-1.8243
	PA3819	-1.75127
	PA3888	-1.51093
	PA3890	-1.54797
	PA3919	-1.66728
	PA4171	-2.59997
	PA4172	-2.24708
	PA4218	-1.65153
	PA4219	-1.87573
	PA4220	-1.8632
	PA4222	-2.01955
	PA4223	-2.02379
	PA4224	-2.32435
	PA4225	-2.35632
	PA4226	-2.2192
	PA4228	-1.71588
	PA4229	-1.80228
	PA4230	-1.7908
	PA4231	-1.75855
	PA4311	-2.26244
	PA4312	-1.94383
	PA4345	-2.57438
	PA4352	-2.19626
	PA4394	-1.62129
	PA4573	-2.04837
	PA4577	-1.56434
	PA4611	-1.88508
	PA4657	-1.52178
	PA4782	-1.76172
	PA4877	-2.2588
	PA4895	-1.61253
	PA4915	-1.57171
	PA4925	-1.87235
	PA5027	-1.50806
	PA5061	-1.54983
	PA5100	-1.82996
	PA5116	-1.55222
	PA5150	-1.77121
	PA5171	-1.80244
	PA5172	-1.76111
	PA5312	-1.65993
	PA5313	-2.53595
	PA5409	-1.50733
	PA5427	-2.19384
	PA5546	-1.75486
	UpReg(58)
	PA0252	1.69852
	PA0578	1.66868
	PA0579	1.46427
	PA0668	1.52502
	PA0955	1.5682
	PA0961	1.52556
	PA1192	1.54185
	PA1552	1.86871
	PA1553	2.12229
	PA1554	1.70002
	PA2619	1.77814
	PA2851	1.75775
	PA2971	1.52079
	PA3263	1.72326
	PA3741	1.6419
	PA3742	1.75164
	PA3743	1.77272
	PA3744	1.44953
	PA3745	1.50562
	PA3820	1.59159
	PA3821	1.62204
	PA3967	1.50887
	PA3979	1.59804
	PA4131	1.69877
	PA4134	2.55465
	PA4255	1.67454
	PA4275	1.69254
	PA4429	2.17096
	PA4430	1.98525
	PA4438	1.60147
	PA4479	1.64004
	PA4480	1.4157
	PA4567	1.52483
	PA4628	1.6548
	PA4672	1.73057
	PA4673	1.72685
	PA4748	1.61258
	PA4928	1.65045
	PA5046	1.55337
	PA5049	1.57227
	PA5139	1.79769
	PA5192	1.51808
	PA5404	1.76526
	PA5479	1.57276
	PA5550	1.61416
	PA5553	1.51884
	PA5554	1.85725
	PA5555	1.67186
	PA5556	1.43804
	PA5557	1.30338
	PA5558	1.29023
	PA5559	1.29392
	PA5560	1.7521
	PA5561	1.30284
	PA5568	1.6506
	Pae_tRNA_Asn_s_at	1.60294
	Pae_tRNA_Met_s_at	1.64101
	Pae_tRNA_Phe_f_at	1.64311
