# Supplementary material for: Gene expression in Pseudomonas aeruginosa swarming motility
Source: BMC Genomics. 2010 Oct 20;11:587. doi: 10.1186/1471-2164-11-587 (PMC3091734; doi:10.1186/1471-2164-11-587)
Supplement: Additional file 3 — List of primers used in the qRT-PCR experiments. Complete lists of primers used in the qRT-PCR experiments, including primer sequences are shown. [file 1471-2164-11-587-S3.XLS]

## Sheet: Sheet1
Gene		Sequence (5'-->3')	Product size
PA0140	fwd	ACCCAGTTGAAGGCCTACCT	134
	rev	AGGGTGATCTTGTCGGTCAG
PA2570	fwd	GGTTGCACCCAATAATGTCC	99
	rev	CCAATATTGACGCTGAACGA
PA2158	fwd	GATTCCCTATGCCAACATCG	150
	rev	AAGTAACCGGTGGGGAAGAT
PA1553	fwd	AGGTCGCGACATCTACATCC	99
	rev	GAGTAATGGCCGTAGCGTTC
PA3187	fwd	AGTCGACCCTGATGAACTGC	137
	rev	GTACAGGGCGTAGGACTGGA
PA5540	fwd	CCAACTCGAACATCCAGGAC	144
	rev	TGTTGAAGCCGATGAAGACC
PA3478	fwd	CATCGCTCACGAGAAGTACG	100
	rev	GTTGAACTTGGGGTGTACCG
PA1130	fwd	CACCTCGTTCCTGATCTCCT	99
	rev	GTGTCCACATGGTCGATGAA
nadB	fwd	CTACCTGGACATCAGCCACA	80
	rev	GGTAATGTCGATGCCGAAGT
